# Supplementary material for: Use of a health worker-targeted smartphone app to support quality malaria RDT implementation in Busia County, Kenya: A feasibility and acceptability study
Source: PLoS One. 2024 Mar 26;19(3):e0295049. doi: 10.1371/journal.pone.0295049 (PMC10965099; doi:10.1371/journal.pone.0295049)
Supplement: S3 File — This data set contains the survey responses from CHVs and private clinic health workers, with surveys completed before and after they used the HealthPulse app. (XLSX) [file pone.0295049.s008.xlsx]

## Sheet: Sheet1
hw_id	hw_interview_questions	county	subcounty	ward_number	facility_number	chu_number	location_type	hw_cadre	All HW (No CHEW)	Lab Technician	Clinical Tech	Nurse	Private	CHEW	CHV	chew_supervisor_id	facility_type	other_fac_type	facility_ownership	interview_result	interview_language	age_years	25-29 YEARS	30-39 YEARS	40-59 YEARS	60+ YEARS	highest_education	years_hw_experience	0-4 YEARS HW EX	5-9 YEARS HW EX	10-14 YEARS HW EX	15-19 YEARS HW EX	20+ YEARS HW EX	years_malaria_experience	0-4 MAL EX	5-9 MAL EX	10-14 MAL EX	15-19 MAL EX	20+ MAL EX	clients_per_week	reading_language	speaking_language	speaking_language_other	gender	gender_other	working_email	help_register_for_email	attended_malaria_training	supervisory_visit_past_month
3	Yes	Busia	Matayos	14	30	50	Rural	CHV	1	0	0	0	0	0	1	1	Health Centre		Government/Council	Completed	English	40	0	0	1	0	Secondary/A-level	7	0	1	0	0	0	7	0	1	0	0	0	30	English	Kiswahili		Female		No	Yes	Yes	Yes
4	Yes	Busia	Matayos	14	30	65	Rural	CHV	1	0	0	0	0	0	1	36	Health Centre		Government/Council	Completed	English	39	0	1	0	0	Secondary/A-level	11	0	0	1	0	0	8	0	1	0	0	0	5	English	Kiswahili		Female		No	Yes	Yes	Yes
6	Yes	Busia	Samia	20	45	167	Rural	CHV	1	0	0	0	0	0	1	23	Dispensary		Government/Council	Completed	English	59	0	0	1	0	Secondary/A-level	12	0	0	1	0	0	6	0	1	0	0	0	15	English	Kiswahili		Female		No	Yes	Yes	Yes
7	No	Busia	Teso South	31	68	84	Rural	CHV	1	0	0	0	0	0	1	28	Health Centre		Government/Council	Completed	English	44	0	0	1	0	Secondary/A-level	24	0	0	0	0	1	2	1	0	0	0	0	15	English	English		Male		Yes		Yes	Yes
9	Yes	Busia	Teso South	34	75	1	Rural	CHV	1	0	0	0	0	0	1	6	Dispensary		Government/Council	Completed	English	52	0	0	1	0	Secondary/A-level	17	0	0	0	1	0	2	1	0	0	0	0	15	English	Kiswahili		Female		No	Yes	Yes	Yes
11	Yes	Busia	Samia	21	48	139	Rural	CHV	1	0	0	0	0	0	1	27	Dispensary		Government/Council	Completed	English	48	0	0	1	0	Secondary/A-level	16	0	0	0	1	0	2	1	0	0	0	0	20	English	Kiswahili		Female		No	Yes	Yes	Yes
12	Yes	Busia	Matayos	11	26	127	Rural	CHV	1	0	0	0	0	0	1	14	Dispensary		Government/Council	Completed	English	65	0	0	0	1	Primary	14	0	0	1	0	0	10	0	0	1	0	0	35	English	Kiswahili		Male		Yes		No	Yes
13	Yes	Busia	Teso South	31	68	84	Rural	CHV	1	0	0	0	0	0	1	28	Health Centre		Government/Council	Completed	English	28	1	0	0	0	Secondary/A-level	10	0	0	1	0	0	2	1	0	0	0	0	2	Kiswahili	Kiswahili		Female		Yes		Yes	Yes
15	Yes	Busia	Nambale	16	33	109	Rural	CHV	1	0	0	0	0	0	1	7	Dispensary		Government/Council	Completed	English	46	0	0	1	0	Primary	10	0	0	1	0	0	2	1	0	0	0	0	3	Kiswahili	Kiswahili		Female		No	Yes	Yes	Yes
16	Yes	Busia	Teso North	29	64	92	Rural	CHV	1	0	0	0	0	0	1	13	Sub-district Hosp		Government/Council	Completed	English	32	0	1	0	0	Secondary/A-level	10	0	0	1	0	0	1	1	0	0	0	0	20	English	Kiswahili		Female		No	Yes	Yes	Yes
17	Yes	Busia	Nambale	18	39	77	Rural	CHV	1	0	0	0	0	0	1	49	Dispensary		Government/Council	Completed	English	60	0	0	0	1	Secondary/A-level	30	0	0	0	0	1	5	0	1	0	0	0	30	English	Kiswahili		Female		No	Yes	Yes	Yes
18	Yes	Busia	Samia	20	44	40	Rural	CHV	1	0	0	0	0	0	1	24	Dispensary		Government/Council	Completed	English	53	0	0	1	0	Secondary/A-level	17	0	0	0	1	0	3	1	0	0	0	0	30	English	Kiswahili		Other	Samia	No	Yes	Yes	Yes
20	Yes	Busia	Matayos	14	31	50	Rural	CHV	1	0	0	0	0	0	1	1	Health Centre		Government/Council	Completed	English	51	0	0	1	0	Secondary/A-level	6	0	1	0	0	0	5	0	1	0	0	0	20	English	Kiswahili		Male		No	Yes	Yes	Yes
22	No	Busia	Teso South	31	68	28	Rural	CHV	1	0	0	0	0	0	1	53	Health Centre		Government/Council	Completed	English	47	0	0	1	0	Secondary/A-level	6	0	1	0	0	0	2	1	0	0	0	0	30	Kiswahili	Kiswahili		Male		No	I will do it on my own	Yes	No
23	Yes	Busia	Teso North	29	64	92	Rural	CHV	1	0	0	0	0	0	1	13	Sub-district Hosp		Government/Council	Completed	English	48	0	0	1	0	Primary	7	0	1	0	0	0	2	1	0	0	0	0	7	English	English		Female		No	No	Yes	Yes
24	Yes	Busia	Matayos	11	25	134	Urban	CHV	1	0	0	0	0	0	1	21	Dispensary		Government/Council	Completed	English	51	0	0	1	0	Primary	9	0	1	0	0	0	5	0	1	0	0	0	30	English	Kiswahili		Female		No	I will do it on my own	Yes	Yes
25	Yes	Busia	Samia	20	45	167	Rural	CHV	1	0	0	0	0	0	1	23	Dispensary		Government/Council	Completed	English	54	0	0	1	0	Secondary/A-level	14	0	0	1	0	0	8	0	1	0	0	0	5	English	Kiswahili		Female		No	Yes	Yes	Yes
26	Yes	Busia	Matayos	12	NA		Urban	PCHW	1	1	0	0	1	0	0		Clinic		Private	Completed	English	46	0	0	1	0	College (middle level)	28	0	0	0	0	1	5	0	1	0	0	0	50	Kiswahili	Kiswahili		Female		No	Yes	Yes	Yes
28	Yes	Busia	Samia	20	44	40	Rural	CHV	1	0	0	0	0	0	1	24	Dispensary		Government/Council	Completed	English	55	0	0	1	0	Secondary/A-level	10	0	0	1	0	0	2	1	0	0	0	0	15	Kiswahili	Kiswahili		Female		No	Yes	Yes	Yes
29	Yes	Busia	Samia	21	47	51	Rural	CHV	1	0	0	0	0	0	1	12	Dispensary		Government/Council	Completed	English	43	0	0	1	0	Secondary/A-level	19	0	0	0	1	0	1	1	0	0	0	0	9	English	Kiswahili		Male		Yes		Yes	Yes
30	Yes	Busia	Samia	23	52	99	Rural	CHV	1	0	0	0	0	0	1		Dispensary		Government/Council	Completed	English	45	0	0	1	0	Secondary/A-level	17	0	0	0	1	0	8	0	1	0	0	0	21	English	Kiswahili		Male		No	Yes	Yes	Yes
31	Yes	Busia	Matayos	15	32	120	Rural	CHV	1	0	0	0	0	0	1	10	Dispensary		Government/Council	Completed	English	31	0	1	0	0	Secondary/A-level	1	1	0	0	0	0	1	1	0	0	0	0	10	English	Kiswahili		Male		No	I will do it on my own	Yes	Yes
33	Yes	Busia	Samia	20	44	40	Rural	CHV	1	0	0	0	0	0	1	24	Dispensary		Government/Council	Completed	English	56	0	0	1	0	Primary	19	0	0	0	1	0	2	1	0	0	0	0	20	English	Kiswahili		Female		No	Yes	Yes	Yes
36	Yes	Busia	Teso South	30	65	25	Rural	CHV	1	0	0	0	0	0	1	39	Dispensary		Government/Council	Completed	English	28	1	0	0	0	College (middle level)	1	1	0	0	0	0	1	1	0	0	0	0	30	English	English		Male		Yes		Yes	Yes
37	No	Busia	Teso South	31	69	99	Rural	CHV	1	0	0	0	0	0	1	5	Dispensary		Government/Council	Completed	English	36	0	1	0	0	Secondary/A-level	7	0	1	0	0	0	2	1	0	0	0	0	15	English	Kiswahili		Female		No	Yes	Yes	Yes
38	Yes	Busia	Matayos	14	30	50	Rural	CHV	1	0	0	0	0	0	1	1	Health Centre		Government/Council	Completed	English	37	0	1	0	0	Primary	8	0	1	0	0	0	7	0	1	0	0	0	25	Kiswahili	Kiswahili		Male		No	Yes	Yes	Yes
39	Yes	Busia	Teso South	32	71	12	Rural	CHV	1	0	0	0	0	0	1	43	Health Centre		Government/Council	Completed	English	45	0	0	1	0	Secondary/A-level	18	0	0	0	1	0	17	0	0	0	1	0	5	English	Kiswahili		Female		No	Yes	Yes	Yes
40	Yes	Busia	Teso South	35	78	163	Peri Urban	CHV	1	0	0	0	0	0	1	51	Dispensary		Government/Council	Completed	English	40	0	0	1	0	Secondary/A-level	15	0	0	0	1	0	12	0	0	1	0	0	30	Kiswahili	Kiswahili		Female		No	Yes	Yes	Yes
41	Yes	Busia	Samia	23	52	172	Rural	CHV	1	0	0	0	0	0	1	33	Dispensary		Government/Council	Completed	English	97	0	0	0	1	Primary	16	0	0	0	1	0	8	0	1	0	0	0	15	Kiswahili	Kiswahili		Female		No	No	Yes	Yes
43	Yes	Busia	Matayos	14	68	130	Rural	CHV	1	0	0	0	0	0	1	2	Health Centre		Government/Council	Completed	English	70	0	0	0	1	College (middle level)	18	0	0	0	1	0	8	0	1	0	0	0	3	English	English		Male		No	I will do it on my own	Yes	Yes
44	Yes	Busia	Matayos	14	31	53	Rural	CHV	1	0	0	0	0	0	1	25	Health Centre		Government/Council	Completed	English	70	0	0	0	1	Secondary/A-level	23	0	0	0	0	1	5	0	1	0	0	0	26	Kiswahili	Kiswahili		Male		No	Yes	Yes	Yes
45	Yes	Busia	Teso North	24	54	13	Urban	CHV	1	0	0	0	0	0	1	37	Hospital		Government/Council	Completed	English	33	0	1	0	0	Primary	5	0	1	0	0	0	5	0	1	0	0	0	5	English	Kiswahili		Female		Yes		Yes	Yes
46	Yes	Busia	Teso South	32	71	150	Rural	CHV	1	0	0	0	0	0	1	43	Health Centre		Government/Council	Completed	English	45	0	0	1	0	Secondary/A-level	8	0	1	0	0	0	8	0	1	0	0	0	7	English	Kiswahili		Female		No	Yes	Yes	Yes
52	Yes	Busia	Matayos	14	31	111	Rural	CHV	1	0	0	0	0	0	1	25	Health Centre		Government/Council	Completed	English	58	0	0	1	0	Primary	12	0	0	1	0	0	5	0	1	0	0	0	15	Kiswahili	Kiswahili		Female		No	Yes	Yes	Yes
53	Yes	Busia	Teso South	35	77	148	Rural	CHV	1	0	0	0	0	0	1	57	Dispensary		Government/Council	Completed	English	48	0	0	1	0	Primary	18	0	0	0	1	0	7	0	1	0	0	0	15	English	Kiswahili		Male		No	Yes	Yes	Yes
54	Yes	Busia	Teso South	35	78	157	Peri Urban	CHV	1	0	0	0	0	0	1	51	Dispensary		Government/Council	Completed	English	46	0	0	1	0	Primary	19	0	0	0	1	0	6	0	1	0	0	0	5	Kiswahili	Kiswahili		Male		No	Yes	Yes	Yes
58	Yes	Busia	Teso North	27	61	180	Urban	CHV	1	0	0	0	0	0	1	35	Dispensary		Government/Council	Completed	English	34	0	1	0	0	Secondary/A-level	11	0	0	1	0	0	2	1	0	0	0	0	10	English	Kiswahili		Male		No	Yes	Yes	Yes
59	Yes	Busia	Teso South	33	73	9	Urban	CHV	1	0	0	0	0	0	1	11	Hospital		Government/Council	Completed	English	39	0	1	0	0	Secondary/A-level	10	0	0	1	0	0	1	1	0	0	0	0	3	English	Kiswahili		Male		No	Yes	Yes	Yes
60	Yes	Busia	Teso South	30	68	78	Peri Urban	CHV	1	0	0	0	0	0	1	4	Health Centre		Government/Council	Completed	English	31	0	1	0	0	Primary	7	0	1	0	0	0	2	1	0	0	0	0	100	English	Kiswahili		Male		Yes		Yes	Yes
61	Yes	Busia	Teso South	35	76	20	Rural	CHV	1	0	0	0	0	0	1	9	Dispensary		Government/Council	Completed	English	39	0	1	0	0	College (middle level)	11	0	0	1	0	0	7	0	1	0	0	0	18	English	Kiswahili		Male		Yes		Yes	No
63	Yes	Busia	Nambale	18	40	131	Rural	CHV	1	0	0	0	0	0	1	3	Dispensary		Government/Council	Completed	English	49	0	0	1	0	Secondary/A-level	27	0	0	0	0	1	5	0	1	0	0	0	21	English	Kiswahili		Female		No	Yes	Yes	Yes
64	No	Busia	Teso North	20	43	8	Rural	CHV	1	0	0	0	0	0	1	55	Dispensary		Government/Council	Completed	English	47	0	0	1	0	Secondary/A-level	19	0	0	0	1	0	14	0	0	1	0	0	20	English	English		Male		No	Yes	Yes	Yes
67	No	Busia	Samia	20	44	40	Rural	CHV	1	0	0	0	0	0	1	24	Dispensary		Government/Council	Completed	English	54	0	0	1	0	Secondary/A-level	14	0	0	1	0	0	3	1	0	0	0	0	170	English	English		Male		No	No	Yes	Yes
68	Yes	Busia	Samia	20	43	170	Rural	CHV	1	0	0	0	0	0	1	55	Dispensary		Government/Council	Completed	English	36	0	1	0	0	Primary	7	0	1	0	0	0	5	0	1	0	0	0	18	English	Kiswahili		Female		No	Yes	Yes	Yes
69	Yes	Busia	Teso South	33	73	22	Peri Urban	CHV	1	0	0	0	0	0	1	42	Sub-district Hosp		Government/Council	Completed	English	59	0	0	1	0	Secondary/A-level	6	0	1	0	0	0	2	1	0	0	0	0	10	English	Kiswahili		Female		No	Yes	Yes	Yes
70	Yes	Busia	Samia	23	51	67	Rural	CHV	1	0	0	0	0	0	1	26	Dispensary		Government/Council	Completed	English	46	0	0	1	0	Primary	15	0	0	0	1	0	15	0	0	0	1	0	13	English	Kiswahili		Female		No	Yes	Yes	Yes
72	Yes	Busia	Teso South	33	73	19	Urban	CHV	1	0	0	0	0	0	1	42	Hospital		Government/Council	Completed	English	35	0	1	0	0	Secondary/A-level	11	0	0	1	0	0	10	0	0	1	0	0	8	Kiswahili	Kiswahili		Female		Yes		Yes	Yes
73	Yes	Busia	Samia	20	44	40	Rural	CHV	1	0	0	0	0	0	1	24	Dispensary		Government/Council	Completed	English	42	0	0	1	0	Primary	10	0	0	1	0	0	3	1	0	0	0	0	6	Kiswahili	Kiswahili		Female		No	Yes	Yes	Yes
74	Yes	Busia	Samia	22	50	102	Rural	CHV	1	0	0	0	0	0	1	60	Health Centre		Government/Council	Completed	English	46	0	0	1	0	Secondary/A-level	16	0	0	0	1	0	6	0	1	0	0	0	20	English	Kiswahili		Male		Yes		Yes	Yes
75	Yes	Busia	Samia	21	47	51	Rural	CHV	1	0	0	0	0	0	1	12	Dispensary		Government/Council	Completed	English	57	0	0	1	0	Secondary/A-level	19	0	0	0	1	0	2	1	0	0	0	0	5	English	Kiswahili		Female		No	Yes	Yes	Yes
77	Yes	Busia	Matayos	11	NA	NA	Rural	PCHW	1	0	1	0	1	0	0		Clinic		Private	Completed	English	63	0	0	0	1	College (middle level)	27	0	0	0	0	1	14	0	0	1	0	0	50	Kiswahili	Kiswahili		Female		Yes		No	No
78	Yes	Busia	Samia	20	43	8	Rural	CHV	1	0	0	0	0	0	1	55	Dispensary		Government/Council	Completed	English	50	0	0	1	0	Secondary/A-level	16	0	0	0	1	0	6	0	1	0	0	0	5	English	English		Female		No	Yes	Yes	Yes
79	Yes	Busia	Matayos	14	31	111	Rural	CHV	1	0	0	0	0	0	1	25	Health Centre		Government/Council	Completed	English	43	0	0	1	0	Secondary/A-level	11	0	0	1	0	0	5	0	1	0	0	0	18	English	Other	Lukhayo	Male		No	No	Yes	Yes
80	Yes	Busia	Matayos	14	30	143	Rural	CHV	1	0	0	0	0	0	1	30	Health Centre		Government/Council	Completed	English	41	0	0	1	0	Secondary/A-level	16	0	0	0	1	0	4	1	0	0	0	0	5	English	Kiswahili		Male		No	I will do it on my own	Yes	No
81	Yes	Busia	Samia	18	39	77	Rural	CHV	1	0	0	0	0	0	1	49	Dispensary		Government/Council	Completed	English	47	0	0	1	0	Primary	6	0	1	0	0	0	4	1	0	0	0	0	24	English	Kiswahili		Female		No	Yes	Yes	Yes
82	Yes	Busia	Matayos	14	31	53	Rural	CHV	1	0	0	0	0	0	1	25	Health Centre		Government/Council	Completed	English	46	0	0	1	0	Secondary/A-level	8	0	1	0	0	0	6	0	1	0	0	0	10	Kiswahili	Kiswahili		Female		No	No	Yes	Yes
84	Yes	Busia	Teso North	20	43	170	Rural	CHV	1	0	0	0	0	0	1	55	Dispensary		Government/Council	Completed	English	45	0	0	1	0	Primary	7	0	1	0	0	0	7	0	1	0	0	0	8	Kiswahili	Kiswahili		Female		No	Yes	Yes	Yes
85	Yes	Busia	Teso North	22	49	44	Rural	CHV	1	0	0	0	0	0	1	41	Health Centre		Faith Based/Mission/Church	Completed	English	40	0	0	1	0	Primary	12	0	0	1	0	0	5	0	1	0	0	0	15	English	Kiswahili		Female		No	Yes	Yes	Yes
86	Yes	Busia	Teso North	24	54	13	Rural	CHV	1	0	0	0	0	0	1	37	Dispensary		Government/Council	Completed	English	40	0	0	1	0	Secondary/A-level	11	0	0	1	0	0	2	1	0	0	0	0	36	English	Kiswahili		Female		Yes		Yes	Yes
87	Yes	Busia	Samia	16	33	109	Rural	CHV	1	0	0	0	0	0	1	7	Dispensary		Government/Council	Completed	English	41	0	0	1	0	Primary	10	0	0	1	0	0	2	1	0	0	0	0	30	English	Kiswahili		Female		No	Yes	Yes	Yes
88	No	Busia	Teso South	35	76	20	Rural	CHV	1	0	0	0	0	0	1	8	Dispensary		Government/Council	Completed	English	46	0	0	1	0	Secondary/A-level	11	0	0	1	0	0	7	0	1	0	0	0	6	English	Kiswahili		Female		No	Yes	Yes	Yes
89	No	Busia	Teso South	31	69	99	Rural	CHV	1	0	0	0	0	0	1	46	Dispensary		Government/Council	Completed	English	29	1	0	0	0	Primary	6	0	1	0	0	0	2	1	0	0	0	0	8	Kiswahili	Kiswahili		Female		No	Yes	Yes	Yes
90	Yes	Busia	Teso South	33	73	22	Peri Urban	CHV	1	0	0	0	0	0	1	42	Sub-district Hosp		Government/Council	Completed	English	47	0	0	1	0	Secondary/A-level	19	0	0	0	1	0	2	1	0	0	0	0	4	English	Kiswahili		Female		Yes		Yes	Yes
92	Yes	Busia	Teso North	24	57	2	Rural	CHV	1	0	0	0	0	0	1	56	Health Centre		Government/Council	Completed	English	40	0	0	1	0	Secondary/A-level	10	0	0	1	0	0	2	1	0	0	0	0	5	English	Kiswahili		Female		Yes		Yes	Yes
93	Yes	Busia	Teso South	30	67	72	Rural	CHV	1	0	0	0	0	0	1	18	Dispensary		Government/Council	Completed	English	42	0	0	1	0	College (middle level)	11	0	0	1	0	0	3	1	0	0	0	0	10	English	Kiswahili		Female		No	Yes	Yes	Yes
95	Yes	Busia	Nambale	18	39	77	Rural	CHV	1	0	0	0	0	0	1	49	Dispensary		Government/Council	Completed	English	44	0	0	1	0	College (middle level)	8	0	1	0	0	0	4	1	0	0	0	0	15	English	Kiswahili		Male		No	Yes	Yes	Yes
97	Yes	Busia	Teso North	33	NA		Urban	PCHW	1	0	0	1	1	0	0		Clinic		Private	Completed	English	65	0	0	0	1	College (middle level)	33	0	0	0	0	1	3	1	0	0	0	0	20	English	English		Female		Yes		No	Yes
98	Yes	Busia	Matayos	15	32	120	Rural	CHV	1	0	0	0	0	0	1	38	Dispensary		Government/Council	Completed	English	40	0	0	1	0	Secondary/A-level	8	0	1	0	0	0	4	1	0	0	0	0	30	English	Kiswahili		Female		Yes		Yes	Yes
99	Yes	Busia	Samia	23	NA		Urban	PCHW	1	1	0	0	1	0	0		Clinic		NGO	Completed	English	35	0	1	0	0	College (middle level)	7	0	1	0	0	0	5	0	1	0	0	0	55	English	English		Female		Yes		Yes	No
102	Yes	Busia	Matayos	15	75	120	Rural	CHV	1	0	0	0	0	0	1	38	Dispensary		Government/Council	Completed	English	54	0	0	1	0	Secondary/A-level	23	0	0	0	0	1	7	0	1	0	0	0	20	English	Kiswahili		Female		No	Yes	Yes	Yes
103	Yes	Busia	Matayos	14	30	130	Rural	CHV	1	0	0	0	0	0	1	2	Health Centre		Government/Council	Completed	English	48	0	0	1	0	Primary	16	0	0	0	1	0	10	0	0	1	0	0	10	English	Kiswahili		Female		No	Yes	Yes	Yes
104	Yes	Busia	Samia	20	44	40	Rural	CHV	1	0	0	0	0	0	1	24	Dispensary		Government/Council	Completed	English	61	0	0	0	1	Secondary/A-level	13	0	0	1	0	0	2	1	0	0	0	0	10	English	English		Female		No	Yes	Yes	Yes
105	No	Busia	Teso South	34	75	1	Rural	CHV	1	0	0	0	0	0	1	6	Dispensary		Government/Council	Completed	English	43	0	0	1	0	Primary	17	0	0	0	1	0	2	1	0	0	0	0	9	English	Kiswahili		Female		No	Yes	Yes	Yes
108	Yes	Busia	Teso South	30	NA		Rural	PCHW	1	0	1	0	1	0	0		Health Centre		Faith Based/Mission/Church	Completed	English	31	0	1	0	0	College (middle level)	3	1	0	0	0	0	2	1	0	0	0	0	40	English	English		Male		Yes		No	Yes
109	Yes	Busia	Samia	20	45	167	Rural	CHV	1	0	0	0	0	0	1	23	Dispensary		Government/Council	Completed	English	51	0	0	1	0	Secondary/A-level	23	0	0	0	0	1	7	0	1	0	0	0	14	English	Kiswahili		Male		No	Yes	Yes	Yes
110	Yes	Busia	Teso North	25	57	2	Rural	CHV	1	0	0	0	0	0	1	56	Health Centre		Government/Council	Completed	English	45	0	0	1	0	Secondary/A-level	15	0	0	0	1	0	3	1	0	0	0	0	10	English	English		Male		No	Yes	Yes	Yes
111	No	Busia	Teso South	35	76	6	Peri Urban	CHV	1	0	0	0	0	0	1	59	Dispensary		Government/Council	Completed	English	45	0	0	1	0	Primary	1	1	0	0	0	0	0	1	0	0	0	0	8	English	Kiswahili		Male		No	Yes	No	No
113	Yes	Busia	Nambale	18	39	77	Rural	CHV	1	0	0	0	0	0	1	49	Dispensary		Government/Council	Completed	English	52	0	0	1	0	Primary	11	0	0	1	0	0	5	0	1	0	0	0	40	Kiswahili	Kiswahili		Female		No	Yes	Yes	Yes
114	No	Busia	Teso South	31	69	99	Rural	CHV	1	0	0	0	0	0	1	46	Dispensary		Government/Council	Completed	English	40	0	0	1	0	Secondary/A-level	6	0	1	0	0	0	2	1	0	0	0	0	10	English	Kiswahili		Female		No	Yes	Yes	Yes
116	Yes	Busia	Teso South	35	78	163	Peri Urban	CHV	1	0	0	0	0	0	1	51	Dispensary		Government/Council	Completed	English	54	0	0	1	0	Secondary/A-level	17	0	0	0	1	0	12	0	0	1	0	0	22	English	Kiswahili		Male		No	Yes	Yes	Yes
120	Yes	Busia	Matayos	11	26	127	Rural	CHV	1	0	0	0	0	0	1	14	Dispensary		Government/Council	Completed	English	39	0	1	0	0	Primary	12	0	0	1	0	0	10	0	0	1	0	0	35	Kiswahili	Kiswahili		Male		No	Yes	Yes	Yes
121	Yes	Busia	Teso North	27	61	180	Urban	CHV	1	0	0	0	0	0	1	35	Dispensary		Government/Council	Completed	English	38	0	1	0	0	Secondary/A-level	10	0	0	1	0	0	1	1	0	0	0	0	10	Kiswahili	Kiswahili		Male		No	Yes	Yes	Yes
122	No	Busia	Samia	23	53	29	Rural	CHV	1	0	0	0	0	0	1	45	Dispensary		Government/Council	Completed	English	50	0	0	1	0	Secondary/A-level	15	0	0	0	1	0	6	0	1	0	0	0	8	English	Kiswahili		Female		No	No	Yes	Yes
123	Yes	Busia	Matayos	15	32	120	Rural	CHV	1	0	0	0	0	0	1	38	Dispensary		Government/Council	Completed	English	42	0	0	1	0	Primary	0	1	0	0	0	0	0	1	0	0	0	0	4	Kiswahili	Kiswahili		Female		No	Yes	Yes	Yes
124	Yes	Busia	Samia	21	47	49	Rural	CHV	1	0	0	0	0	0	1	12	Dispensary		Government/Council	Completed	English	37	0	1	0	0	Primary	17	0	0	0	1	0	2	1	0	0	0	0	15	Kiswahili	Kiswahili		Female		No	Yes	Yes	Yes
125	No	Busia	Teso North	25	NA		Rural	PCHW	1	1	0	0	1	0	0		Health Centre		Faith Based/Mission/Church	Completed	English	26	1	0	0	0	College (middle level)	2	1	0	0	0	0	2	1	0	0	0	0	100	English	English		Male		Yes		No	Yes
127	Yes	Busia	Nambale	18	39	77	Rural	CHV	1	0	0	0	0	0	1	49	Dispensary		Government/Council	Completed	English	40	0	0	1	0	Secondary/A-level	6	0	1	0	0	0	5	0	1	0	0	0	40	English	Kiswahili		Male		No	Yes	Yes	Yes
128	Yes	Busia	Matayos	14	30	65	Rural	CHV	1	0	0	0	0	0	1	36	Health Centre		Government/Council	Completed	English	63	0	0	0	1	Secondary/A-level	22	0	0	0	0	1	8	0	1	0	0	0	25	English	Kiswahili		Female		No	Yes	Yes	No
130	Yes	Busia	Teso South	35	76	20	Rural	CHV	1	0	0	0	0	0	1	8	Dispensary		Government/Council	Completed	English	35	0	1	0	0	Secondary/A-level	11	0	0	1	0	0	7	0	1	0	0	0	8	English	Kiswahili		Female		No	Yes	Yes	No
132	No	Busia	Teso South	32	70	11	Rural	CHV	1	0	0	0	0	0	1	31	Dispensary		Government/Council	Completed	English	45	0	0	1	0	Primary	12	0	0	1	0	0	8	0	1	0	0	0	8	English	Kiswahili		Female		No	Yes	Yes	Yes
133	No	Busia	Teso South	35	76	20	Rural	CHV	1	0	0	0	0	0	1	8	Dispensary		Government/Council	Completed	English	33	0	1	0	0	Secondary/A-level	7	0	1	0	0	0	2	1	0	0	0	0	6	Kiswahili	Kiswahili		Female		No	I will do it on my own	Yes	No
135	Yes	Busia	Teso South	32	70	11	Rural	CHV	1	0	0	0	0	0	1	31	Dispensary		Government/Council	Completed	English	42	0	0	1	0	Secondary/A-level	10	0	0	1	0	0	2	1	0	0	0	0	20	English	Kiswahili		Male		No	Yes	Yes	Yes
136	Yes	Busia	Teso South	35	77	148	Rural	CHV	1	0	0	0	0	0	1	57	Dispensary		Government/Council	Completed	English	52	0	0	1	0	Primary	18	0	0	0	1	0	7	0	1	0	0	0	14	English	Kiswahili		Male		Yes		Yes	Yes
137	Yes	Busia	Teso South	34	76	27	Rural	CHV	1	0	0	0	0	0	1	59	Dispensary		Government/Council	Completed	English	46	0	0	1	0	Secondary/A-level	9	0	1	0	0	0	5	0	1	0	0	0	10	English	Kiswahili		Male		No	No	Yes	Yes
140	Yes	Busia	Teso North	20	43	170	Rural	CHV	1	0	0	0	0	0	1	55	Dispensary		Government/Council	Completed	English	53	0	0	1	0	Primary	19	0	0	0	1	0	8	0	1	0	0	0	10	Kiswahili	Kiswahili		Female		No	Yes	Yes	Yes
142	No	Busia	Teso South	31	69	99	Rural	CHV	1	0	0	0	0	0	1	46	Dispensary		Government/Council	Completed	English	38	0	1	0	0	Secondary/A-level	6	0	1	0	0	0	1	1	0	0	0	0	12	Kiswahili	Kiswahili		Female		No	Yes	Yes	Yes
143	Yes	Busia	Nambale	18	39	77	Rural	CHV	1	0	0	0	0	0	1	49	Dispensary		Government/Council	Completed	English	50	0	0	1	0	Secondary/A-level	10	0	0	1	0	0	6	0	1	0	0	0	15	English	Kiswahili		Female		No	Yes	Yes	Yes
144	Yes	Busia	Samia	19	NA		Peri Urban	PCHW	1	0	0	1	1	0	0		Clinic		Private	Completed	English	73	0	0	0	1	College (middle level)	40	0	0	0	0	1	10	0	0	1	0	0	20	English	Kiswahili		Female		Yes		Yes	Yes
145	Yes	Busia	Samia	20	45	167	Rural	CHV	1	0	0	0	0	0	1	23	Dispensary		Government/Council	Completed	English	39	0	1	0	0	Secondary/A-level	14	0	0	1	0	0	8	0	1	0	0	0	20	English	Kiswahili		Female		No	Yes	Yes	Yes
146	Yes	Busia	Samia	22	50	103	Rural	CHV	1	0	0	0	0	0	1	52	Health Centre		Government/Council	Completed	English	56	0	0	1	0	Primary	16	0	0	0	1	0	5	0	1	0	0	0	15	Kiswahili	Kiswahili		Female		No	Yes	Yes	Yes
147	Yes	Busia	Teso North	22	50	103	Rural	CHV	1	0	0	0	0	0	1	52	Health Centre		Government/Council	Completed	English	50	0	0	1	0	Secondary/A-level	16	0	0	0	1	0	5	0	1	0	0	0	22	English	Kiswahili		Female		No	Yes	Yes	Yes
148	Yes	Busia	Teso South	32	71	150	Rural	CHV	1	0	0	0	0	0	1	43	Health Centre		Government/Council	Completed	English	38	0	1	0	0	Secondary/A-level	13	0	0	1	0	0	10	0	0	1	0	0	17	English	Kiswahili		Female		No	Yes	Yes	Yes
149	Yes	Busia	Matayos	11	25	134	Rural	CHV	1	0	0	0	0	0	1	21	Dispensary		Government/Council	Completed	English	42	0	0	1	0	Primary	0	1	0	0	0	0	0	1	0	0	0	0	15	English	Kiswahili		Female		No	I will do it on my own	No	Yes
150	Yes	Busia	Matayos	14	31	53	Rural	CHV	1	0	0	0	0	0	1	25	Health Centre		Government/Council	Completed	English	53	0	0	1	0	College (middle level)	23	0	0	0	0	1	5	0	1	0	0	0	48	English	Kiswahili		Female		No	Yes	Yes	Yes
151	Yes	Busia	Samia	20	43	170	Rural	CHV	1	0	0	0	0	0	1	55	Dispensary		Government/Council	Completed	English	48	0	0	1	0	Secondary/A-level	19	0	0	0	1	0	8	0	1	0	0	0	20	English	English		Female		Yes		Yes	Yes
152	No	Busia	Samia	20	45	167	Rural	CHV	1	0	0	0	0	0	1	23	Dispensary		Government/Council	Completed	English	51	0	0	1	0	Secondary/A-level	17	0	0	0	1	0	5	0	1	0	0	0	21	English	Kiswahili		Male		No	Yes	Yes	Yes
154	Yes	Busia	Teso South	35	76	20	Peri Urban	CHV	1	0	0	0	0	0	1	8	Dispensary		Government/Council	Completed	English	56	0	0	1	0	Secondary/A-level	3	1	0	0	0	0	1	1	0	0	0	0	20	English	Kiswahili		Female		No	Yes	Yes	Yes
155	Yes	Busia	Teso North	24	57	2	Rural	CHV	1	0	0	0	0	0	1	56	Health Centre		Government/Council	Completed	English	46	0	0	1	0	Primary	10	0	0	1	0	0	2	1	0	0	0	0	10	English	Kiswahili		Female		No	No	Yes	Yes
158	Yes	Busia	Matayos	11	24	62	Rural	CHV	1	0	0	0	0	0	1	19	Dispensary		Government/Council	Completed	English	36	0	1	0	0	Secondary/A-level	11	0	0	1	0	0	7	0	1	0	0	0	30	English	Kiswahili		Female		Yes		Yes	Yes
160	Yes	Busia	Teso North	27	NA	NA	Urban	PCHW	1	0	0	1	1	0	0		Clinic		Private	Completed	English	48	0	0	1	0	College (middle level)	24	0	0	0	0	1	20	0	0	0	0	1	16	English	English		Female		Yes		No	No
161	Yes	Busia	Matayos	14	30	130	Rural	CHV	1	0	0	0	0	0	1	2	Health Centre		Government/Council	Completed	English	52	0	0	1	0	Secondary/A-level	20	0	0	0	0	1	8	0	1	0	0	0	10	Kiswahili	English		Female		No	Yes	Yes	No
162	Yes	Busia	Matayos	11	25	134	Rural	CHV	1	0	0	0	0	0	1	21	Dispensary		Government/Council	Completed	English	44	0	0	1	0	Secondary/A-level	12	0	0	1	0	0	6	0	1	0	0	0	20	English	English		Female		No	Yes	Yes	Yes
163	Yes	Busia	Samia	22	NA	NA	Rural	PCHW	1	1	0	0	1	0	0		Clinic		Private	Completed	English	26	1	0	0	0	College (middle level)	2	1	0	0	0	0	2	1	0	0	0	0	20	English	English		Male		Yes		No	No
164	Yes	Busia	Teso South	32	70	11	Rural	CHV	1	0	0	0	0	0	1	31	Dispensary		Government/Council	Completed	English	61	0	0	0	1	Secondary/A-level	10	0	0	1	0	0	2	1	0	0	0	0	10	English	Kiswahili		Male		No	Yes	Yes	Yes
165	No	Busia	Teso South	32	70	11	Rural	CHV	1	0	0	0	0	0	1	31	Dispensary		Government/Council	Completed	English	42	0	0	1	0	Secondary/A-level	10	0	0	1	0	0	8	0	1	0	0	0	13	English	Kiswahili		Male		No	Yes	Yes	Yes
166	Yes	Busia	Teso South	33	73	9	Urban	CHV	1	0	0	0	0	0	1	11	Hospital		Government/Council	Completed	English	33	0	1	0	0	Secondary/A-level	2	1	0	0	0	0	1	1	0	0	0	0	5	English	Kiswahili		Male		No	Yes	Yes	Yes
167	Yes	Busia	Matayos	15	32	120	Rural	CHV	1	0	0	0	0	0	1	10	Dispensary		Government/Council	Completed	English	46	0	0	1	0	Secondary/A-level	10	0	0	1	0	0	7	0	1	0	0	0	70	English	Kiswahili		Male		No	I will do it on my own	Yes	Yes
168	Yes	Busia	Samia	23	52	172	Rural	CHV	1	0	0	0	0	0	1	33	Dispensary		Government/Council	Completed	English	97	0	0	0	1	Primary	16	0	0	0	1	0	8	0	1	0	0	0	20	English	Kiswahili		Male		No	No	Yes	Yes
169	Yes	Busia	Teso South	32	70	11	Rural	CHV	1	0	0	0	0	0	1	31	Dispensary		Government/Council	Completed	English	50	0	0	1	0	Primary	8	0	1	0	0	0	2	1	0	0	0	0	13	English	Kiswahili		Male		No	Yes	Yes	Yes
170	Yes	Busia	Matayos	14	30	105	Rural	CHV	1	0	0	0	0	0	1	30	Health Centre		Government/Council	Completed	English	51	0	0	1	0	Secondary/A-level	4	1	0	0	0	0	3	1	0	0	0	0	10	English	English		Male		No	Yes	Yes	No
171	Yes	Busia	Teso North	24	57	2	Rural	CHV	1	0	0	0	0	0	1	56	Health Centre		Government/Council	Completed	English	46	0	0	1	0	Primary	11	0	0	1	0	0	2	1	0	0	0	0	20	English	English		Female		No	Yes	Yes	Yes
172	Yes	Busia	Samia	21	47	49	Rural	CHV	1	0	0	0	0	0	1	12	Dispensary		Government/Council	Completed	English	46	0	0	1	0	Primary	17	0	0	0	1	0	7	0	1	0	0	0	19	Kiswahili	Kiswahili		Other	Samia	No	Yes	Yes	Yes
173	Yes	Busia	Teso South	35	78	153	Rural	CHV	1	0	0	0	0	0	1	51	Dispensary		Government/Council	Completed	English	36	0	1	0	0	Primary	6	0	1	0	0	0	3	1	0	0	0	0	20	Kiswahili	Kiswahili		Female		No	Yes	Yes	Yes
174	No	Busia	Teso North	27	NA		Urban	PCHW	1	1	0	0	1	0	0		Hospital		Private	Completed	English	31	0	1	0	0	College (middle level)	4	1	0	0	0	0	4	1	0	0	0	0	200	English	Kiswahili		Male		Yes		No	No
175	No	Busia	Teso South	30	68	24	Rural	CHV	1	0	0	0	0	0	1	4	Health Centre		Government/Council	Completed	English	33	0	1	0	0	Secondary/A-level	9	0	1	0	0	0	2	1	0	0	0	0	4	Kiswahili	Kiswahili		Female		No	No	Yes	Yes
177	Yes	Busia	Samia	23	52	172	Rural	CHV	1	0	0	0	0	0	1	33	Dispensary		Government/Council	Completed	English	40	0	0	1	0	Secondary/A-level	16	0	0	0	1	0	8	0	1	0	0	0	15	English	Kiswahili		Female		No	Yes	Yes	Yes
178	Yes	Busia	Teso South	31	68	84	Rural	CHV	1	0	0	0	0	0	1	28	Health Centre		Government/Council	Completed	English	50	0	0	1	0	Secondary/A-level	20	0	0	0	0	1	1	1	0	0	0	0	15	English	English		Female		No	I will do it on my own	Yes	No
180	Yes	Busia	Teso North	24	54	13	Rural	CHV	1	0	0	0	0	0	1	37	Dispensary		Government/Council	Completed	English	36	0	1	0	0	Secondary/A-level	3	1	0	0	0	0	1	1	0	0	0	0	28	English	Kiswahili		Male		No	Yes	Yes	Yes
182	Yes	Busia	Teso South	32	71	12	Rural	CHV	1	0	0	0	0	0	1	43	Health Centre		Government/Council	Completed	English	50	0	0	1	0	Secondary/A-level	19	0	0	0	1	0	1	1	0	0	0	0	5	Kiswahili	Kiswahili		Female		No	Yes	Yes	Yes
183	No	Busia	Teso South	32	70	11	Rural	CHV	1	0	0	0	0	0	1	31	Dispensary		Government/Council	Completed	English	34	0	1	0	0	Primary	6	0	1	0	0	0	2	1	0	0	0	0	7	English	Kiswahili		Female		No	Yes	Yes	Yes
184	Yes	Busia	Matayos	15	32	120	Rural	CHV	1	0	0	0	0	0	1	38	Dispensary		Government/Council	Completed	English	58	0	0	1	0	Primary	20	0	0	0	0	1	8	0	1	0	0	0	10	English	Kiswahili		Female		No	Yes	Yes	Yes
185	Yes	Busia	Teso South	30	68	78	Urban	CHV	1	0	0	0	0	0	1	4	Health Centre		Government/Council	Completed	English	42	0	0	1	0	Primary	15	0	0	0	1	0	1	1	0	0	0	0	5	English	English		Female		No	No	Yes	No
188	Yes	Busia	Samia	20	43	170	Rural	CHV	1	0	0	0	0	0	1	55	Dispensary		Government/Council	Completed	English	38	0	1	0	0	Secondary/A-level	5	0	1	0	0	0	3	1	0	0	0	0	9	Kiswahili	Kiswahili		Female		No	Yes	Yes	Yes
189	Yes	Busia	Samia	21	47	51	Rural	CHV	1	0	0	0	0	0	1	12	Dispensary		Government/Council	Completed	English	41	0	0	1	0	Secondary/A-level	16	0	0	0	1	0	2	1	0	0	0	0	8	Kiswahili	Kiswahili		Female		No	Yes	Yes	Yes
190	Yes	Busia	Teso South	32	71	15	Peri Urban	CHV	1	0	0	0	0	0	1	43	Health Centre		Government/Council	Completed	English	47	0	0	1	0	College (middle level)	14	0	0	1	0	0	14	0	0	1	0	0	10	English	Kiswahili		Female		No	Yes	Yes	Yes
192	Yes	Busia	Matayos	14	30	143	Rural	CHV	1	0	0	0	0	0	1	30	Health Centre		Government/Council	Completed	English	45	0	0	1	0	College (middle level)	12	0	0	1	0	0	5	0	1	0	0	0	5	English	Kiswahili		Female		No	Yes	Yes	Yes
196	Yes	Busia	Samia	23	52	39	Rural	CHV	1	0	0	0	0	0	1	20	Dispensary		Government/Council	Completed	English	49	0	0	1	0	Secondary/A-level	17	0	0	0	1	0	2	1	0	0	0	0	10	English	Other	SAMIA	Male		No	Yes	Yes	Yes
197	Yes	Busia	Nambale	19	42	88	Rural	CHV	1	0	0	0	0	0	1	54	Dispensary		Faith Based/Mission/Church	Completed	English	46	0	0	1	0	Secondary/A-level	13	0	0	1	0	0	2	1	0	0	0	0	20	English	Kiswahili		Female		No	Yes	Yes	Yes
198	No	Busia	Teso South	31	69	154	Rural	CHV	1	0	0	0	0	0	1	5	Dispensary		Government/Council	Completed	English	34	0	1	0	0	Primary	10	0	0	1	0	0	2	1	0	0	0	0	10	English	Kiswahili		Female		Yes		Yes	No
199	Yes	Busia	Nambale	16	34	118	Rural	CHV	1	0	0	0	0	0	1	47	Dispensary		Government/Council	Completed	English	39	0	1	0	0	Primary	7	0	1	0	0	0	2	1	0	0	0	0	60	Kiswahili	Kiswahili		Female		No	Yes	Yes	Yes
201	Yes	Busia	Matayos	12	NA		Urban	PCHW	1	1	0	0	1	0	0		Clinic		Private	Completed	English	25	1	0	0	0	College (middle level)	2	1	0	0	0	0	2	1	0	0	0	0	15	English	English		Male		Yes		Yes	No
202	Yes	Busia	Matayos	29	30	143	Rural	CHV	1	0	0	0	0	0	1	30	Health Centre		Government/Council	Completed	English	58	0	0	1	0	Secondary/A-level	20	0	0	0	0	1	5	0	1	0	0	0	7	English	Kiswahili		Female		No	No	Yes	Yes
203	No	Busia	Samia	20	43	170	Rural	CHV	1	0	0	0	0	0	1	55	Dispensary		Government/Council	Completed	English	50	0	0	1	0	Primary	8	0	1	0	0	0	8	0	1	0	0	0	15	Kiswahili	Kiswahili		Female		No	Yes	Yes	Yes
205	Yes	Busia	Teso North	24	NA		Rural	PCHW	1	1	0	0	1	0	0		Health Centre		Faith Based/Mission/Church	Completed	English	28	1	0	0	0	College (middle level)	3	1	0	0	0	0	3	1	0	0	0	0	100	English	English		Male		Yes		Yes	Yes
206	Yes	Busia	Nambale	16	33	109	Rural	CHV	1	0	0	0	0	0	1	7	Dispensary		Government/Council	Completed	English	43	0	0	1	0	Secondary/A-level	10	0	0	1	0	0	3	1	0	0	0	0	15	English	Kiswahili		Female		No	Yes	Yes	Yes
207	Yes	Busia	Matayos	15	NA		Rural	PCHW	1	0	0	1	1	0	0		Nursing Home		Private	Completed	English	23	1	0	0	0	College (middle level)	1	1	0	0	0	0	1	1	0	0	0	0	10	English	Kiswahili		Female		Yes		No	No
209	Yes	Busia	Matayos	13	28	18	Rural	CHV	1	0	0	0	0	0	1	48	Dispensary		Government/Council	Completed	English	62	0	0	0	1	Secondary/A-level	9	0	1	0	0	0	9	0	1	0	0	0	13	English	Kiswahili		Female		No	Yes	Yes	Yes
211	Yes	Busia	Teso South	33	73	22	Peri Urban	CHV	1	0	0	0	0	0	1	42	Sub-district Hosp		Government/Council	Completed	English	60	0	0	0	1	Secondary/A-level	18	0	0	0	1	0	2	1	0	0	0	0	5	Kiswahili	Kiswahili		Female		No	Yes	Yes	Yes
213	Yes	Busia	Teso South	35	77	159	Rural	CHV	1	0	0	0	0	0	1	57	Dispensary		Government/Council	Completed	English	50	0	0	1	0	College (middle level)	15	0	0	0	1	0	9	0	1	0	0	0	10	English	Kiswahili		Female		No	Yes	Yes	Yes
214	Yes	Busia	Teso North	27	61	180	Urban	CHV	1	0	0	0	0	0	1	35	Dispensary		Government/Council	Completed	English	52	0	0	1	0	Secondary/A-level	27	0	0	0	0	1	2	1	0	0	0	0	20	English	English		Male		No	Yes	Yes	Yes
215	No	Busia	Teso South	31	69	99	Rural	CHV	1	0	0	0	0	0	1	46	Dispensary		Government/Council	Completed	English	41	0	0	1	0	Secondary/A-level	15	0	0	0	1	0	2	1	0	0	0	0	8	English	Kiswahili		Male		No	Yes	Yes	Yes
216	Yes	Busia	Matayos	12	NA	NA	Urban	PCHW	1	1	0	0	1	0	0		Clinic		NGO	Completed	English	26	1	0	0	0	University	1	1	0	0	0	0	1	1	0	0	0	0	300	English	Kiswahili		Female		Yes		No	No
217	Yes	Busia	Samia	21	48	139	Rural	CHV	1	0	0	0	0	0	1	27	Dispensary		Government/Council	Completed	English	49	0	0	1	0	Primary	15	0	0	0	1	0	1	1	0	0	0	0	10	English	Kiswahili		Female		No	Yes	Yes	Yes
218	Yes	Busia	Teso South	32	71	150	Rural	CHV	1	0	0	0	0	0	1	43	Health Centre		Government/Council	Completed	English	60	0	0	0	1	Secondary/A-level	17	0	0	0	1	0	8	0	1	0	0	0	15	English	Kiswahili		Male		No	Yes	Yes	Yes
219	Yes	Busia	Matayos	13	28	18	Rural	CHV	1	0	0	0	0	0	1	48	Dispensary		Government/Council	Completed	English	36	0	1	0	0	Secondary/A-level	4	1	0	0	0	0	3	1	0	0	0	0	10	English	Kiswahili		Female		No	I will do it on my own	Yes	Yes
220	Yes	Busia	Teso North	27	NA		Urban	PCHW	1	0	1	0	1	0	0		Hospital		Private	Completed	English	29	1	0	0	0	College (middle level)	1	1	0	0	0	0	1	1	0	0	0	0	35	English	English		Male		Yes		No	No
222	Yes	Busia	Teso North	27	61	180	Urban	CHV	1	0	0	0	0	0	1	35	Dispensary		Government/Council	Completed	English	48	0	0	1	0	College (middle level)	7	0	1	0	0	0	2	1	0	0	0	0	10	English	Kiswahili		Female		No	I will do it on my own	Yes	Yes
224	Yes	Busia	Matayos	11	26	127	Rural	CHV	1	0	0	0	0	0	1	14	Dispensary		Government/Council	Completed	English	45	0	0	1	0	Primary	15	0	0	0	1	0	1	1	0	0	0	0	20	English	Kiswahili		Female		Yes		Yes	Yes
225	Yes	Busia	Teso North	25	57	2	Rural	CHV	1	0	0	0	0	0	1	56	Health Centre		Government/Council	Completed	English	48	0	0	1	0	Secondary/A-level	15	0	0	0	1	0	4	1	0	0	0	0	7	Kiswahili	Kiswahili		Female		No	Yes	Yes	Yes
228	No	Busia	Teso South	30	68	78	Peri Urban	CHV	1	0	0	0	0	0	1	4	Health Centre		Government/Council	Completed	English	54	0	0	1	0	Secondary/A-level	20	0	0	0	0	1	1	1	0	0	0	0	5	Kiswahili	Kiswahili		Female		No	Yes	Yes	Yes
229	No	Busia	Teso South	32	71	150	Rural	CHV	1	0	0	0	0	0	1	43	Health Centre		Government/Council	Completed	English	52	0	0	1	0	Secondary/A-level	8	0	1	0	0	0	8	0	1	0	0	0	15	English	Kiswahili		Female		No	Yes	Yes	Yes
230	Yes	Busia	Samia	16	34	118	Rural	CHV	1	0	0	0	0	0	1	47	Dispensary		Government/Council	Completed	English	46	0	0	1	0	Secondary/A-level	7	0	1	0	0	0	3	1	0	0	0	0	15	English	Kiswahili		Female		No	Yes	Yes	Yes
233	Yes	Busia	Samia	22	49	100	Rural	CHV	1	0	0	0	0	0	1	41	Dispensary		Faith Based/Mission/Church	Completed	English	45	0	0	1	0	Secondary/A-level	16	0	0	0	1	0	3	1	0	0	0	0	20	Kiswahili	Kiswahili		Female		No	Yes	Yes	Yes
234	Yes	Busia	Samia	16	34	118	Rural	CHV	1	0	0	0	0	0	1	47	Dispensary		Government/Council	Completed	English	44	0	0	1	0	Secondary/A-level	10	0	0	1	0	0	2	1	0	0	0	0	16	English	Kiswahili		Female		No	Yes	Yes	Yes
235	Yes	Busia	Teso South	34	75	1	Rural	CHV	1	0	0	0	0	0	1	6	Dispensary		Government/Council	Completed	English	53	0	0	1	0	Primary	17	0	0	0	1	0	2	1	0	0	0	0	20	English	Kiswahili		Female		No	Yes	Yes	Yes
237	Yes	Busia	Teso South	34	75	1	Peri Urban	CHV	1	0	0	0	0	0	1	6	Dispensary		Government/Council	Completed	English	48	0	0	1	0	Primary	17	0	0	0	1	0	2	1	0	0	0	0	10	English	Kiswahili		Female		No	No	Yes	Yes
239	Yes	Busia	Teso South	31	66	74	Rural	CHV	1	0	0	0	0	0	1	22	Dispensary		Government/Council	Completed	English	34	0	1	0	0	Secondary/A-level	17	0	0	0	1	0	2	1	0	0	0	0	20	English	English		Female		No	I will do it on my own	Yes	Yes
240	Yes	Busia	Matayos	14	30	50	Rural	CHV	1	0	0	0	0	0	1	1	Health Centre		Government/Council	Completed	English	63	0	0	0	1	Secondary/A-level	10	0	0	1	0	0	6	0	1	0	0	0	20	English	Kiswahili		Female		No	Yes	Yes	Yes
241	Yes	Busia	Teso South	31	68	98	Rural	CHV	1	0	0	0	0	0	1	28	Health Centre		Government/Council	Completed	English	45	0	0	1	0	Secondary/A-level	20	0	0	0	0	1	2	1	0	0	0	0	1	English	Kiswahili		Male		No	I will do it on my own	Yes	Yes
242	Yes	Busia	Samia	22	49	138	Rural	CHV	1	0	0	0	0	0	1	40	Health Centre		Private	Completed	English	50	0	0	1	0	Secondary/A-level	18	0	0	0	1	0	8	0	1	0	0	0	18	English	Other	Local dilate	Male		No	I will do it on my own	Yes	Yes
246	Yes	Busia	Nambale	18	40	131	Rural	CHV	1	0	0	0	0	0	1	3	Dispensary		Government/Council	Completed	English	44	0	0	1	0	Secondary/A-level	5	0	1	0	0	0	3	1	0	0	0	0	20	English	Kiswahili		Female		No	Yes	Yes	Yes
248	Yes	Busia	Teso South	31	57	84	Rural	CHV	1	0	0	0	0	0	1	29	Health Centre		Government/Council	Completed	English	48	0	0	1	0	Primary	13	0	0	1	0	0	2	1	0	0	0	0	20	English	Kiswahili		Male		No	I will do it on my own	Yes	Yes
250	Yes	Busia	Samia	21	47	51	Rural	CHV	1	0	0	0	0	0	1	12	Dispensary		Government/Council	Completed	English	57	0	0	1	0	Secondary/A-level	3	1	0	0	0	0	2	1	0	0	0	0	6	English	Kiswahili		Female		No	Yes	Yes	Yes
251	No	Busia	Teso South	30	78	72	Rural	CHV	1	0	0	0	0	0	1	18	Dispensary		Government/Council	Completed	English	56	0	0	1	0	Primary	12	0	0	1	0	0	2	1	0	0	0	0	13	English	English		Female		No	I will do it on my own	Yes	Yes
252	Yes	Busia	Teso South	35	76	6	Peri Urban	CHV	1	0	0	0	0	0	1	59	Dispensary		Government/Council	Completed	English	43	0	0	1	0	Secondary/A-level	11	0	0	1	0	0	7	0	1	0	0	0	10	English	Kiswahili		Female		No	Yes	Yes	Yes
253	Yes	Busia	Teso South	35	76	160	Rural	CHV	1	0	0	0	0	0	1	8	Dispensary		Government/Council	Completed	English	36	0	1	0	0	Primary	5	0	1	0	0	0	2	1	0	0	0	0	10	English	Kiswahili		Female		No	Yes	Yes	No
254	Yes	Busia	Teso South	35	76	6	Peri Urban	CHV	1	0	0	0	0	0	1	59	Dispensary		Government/Council	Completed	English	48	0	0	1	0	Primary	5	0	1	0	0	0	2	1	0	0	0	0	6	English	Kiswahili		Female		No	No	Yes	Yes
256	Yes	Busia	Teso South	35	77	159	Rural	CHV	1	0	0	0	0	0	1	57	Dispensary		Government/Council	Completed	English	57	0	0	1	0	Primary	15	0	0	0	1	0	9	0	1	0	0	0	25	English	Other	Teso	Male		No	Yes	Yes	Yes
257	Yes	Busia	Teso South	35	NA		Peri Urban	PCHW	1	1	0	0	1	0	0		Clinic		Private	Completed	English	27	1	0	0	0	College (middle level)	2	1	0	0	0	0	1	1	0	0	0	0	60	English	English		Male		Yes		No	No
258	Yes	Busia	Nambale	18	40	131	Rural	CHV	1	0	0	0	0	0	1	3	Dispensary		Government/Council	Completed	English	46	0	0	1	0	Primary	6	0	1	0	0	0	3	1	0	0	0	0	20	Kiswahili	Other	LUHYA	Female		No	Yes	Yes	Yes
260	Yes	Busia	Teso South	30	68	78	Peri Urban	CHV	1	0	0	0	0	0	1	4	Health Centre		Government/Council	Completed	English	59	0	0	1	0	Secondary/A-level	17	0	0	0	1	0	2	1	0	0	0	0	13	English	Kiswahili		Female		No	I will do it on my own	Yes	No
262	Yes	Busia	Nambale	19	42	88	Rural	CHV	1	0	0	0	0	0	1	54	Dispensary		Faith Based/Mission/Church	Completed	English	42	0	0	1	0	Primary	8	0	1	0	0	0	2	1	0	0	0	0	52	English	Kiswahili		Female		No	Yes	Yes	Yes
263	No	Busia	Teso South	35	76	20	Rural	CHV	1	0	0	0	0	0	1	9	Dispensary		Government/Council	Completed	English	44	0	0	1	0	Secondary/A-level	11	0	0	1	0	0	7	0	1	0	0	0	8	English	Kiswahili		Male		No	Yes	Yes	No
264	Yes	Busia	Teso South	32	71	150	Rural	CHV	1	0	0	0	0	0	1	43	Health Centre		Government/Council	Completed	English	45	0	0	1	0	Primary	17	0	0	0	1	0	8	0	1	0	0	0	15	English	Kiswahili		Male		No	Yes	Yes	Yes
265	Yes	Busia	Teso North	24	54	13	Rural	CHV	1	0	0	0	0	0	1	37	Dispensary		Government/Council	Completed	English	41	0	0	1	0	Secondary/A-level	13	0	0	1	0	0	6	0	1	0	0	0	30	English	Kiswahili		Male		Yes		Yes	Yes
266	No	Busia	Teso South	35	76	6	Rural	CHV	1	0	0	0	0	0	1	59	Dispensary		Government/Council	Completed	English	54	0	0	1	0	Primary	5	0	1	0	0	0	2	1	0	0	0	0	10	English	Kiswahili		Female		No	No	Yes	Yes
269	Yes	Busia	Teso South	30	68	78	Peri Urban	CHV	1	0	0	0	0	0	1	4	Health Centre		Government/Council	Completed	English	46	0	0	1	0	Secondary/A-level	16	0	0	0	1	0	1	1	0	0	0	0	20	Kiswahili	Kiswahili		Female		No	I will do it on my own	Yes	Yes
271	Yes	Busia	Teso South	32	70	11	Rural	CHV	1	0	0	0	0	0	1	31	Dispensary		Government/Council	Completed	English	39	0	1	0	0	Secondary/A-level	6	0	1	0	0	0	2	1	0	0	0	0	10	English	Kiswahili		Female		No	Yes	Yes	Yes
272	Yes	Busia	Teso South	31	66	74	Rural	CHV	1	0	0	0	0	0	1	22	Dispensary		Government/Council	Completed	English	54	0	0	1	0	College (middle level)	19	0	0	0	1	0	2	1	0	0	0	0	20	Kiswahili	Kiswahili		Female		Yes		Yes	Yes
275	Yes	Busia	Samia	21	47	51	Rural	CHV	1	0	0	0	0	0	1	12	Dispensary		Government/Council	Completed	English	56	0	0	1	0	Primary	17	0	0	0	1	0	1	1	0	0	0	0	11	Kiswahili	Kiswahili		Female		No	Yes	Yes	Yes
276	Yes	Busia	Teso North	25	57	2	Rural	CHV	1	0	0	0	0	0	1	56	Health Centre		Government/Council	Completed	English	50	0	0	1	0	Primary	12	0	0	1	0	0	2	1	0	0	0	0	10	English	Kiswahili		Female		No	No	Yes	Yes
277	No	Busia	Nambale	12	NA		Urban	PCHW	1	0	0	1	1	0	0		Clinic		Private	Completed	English	65	0	0	0	1	College (middle level)	45	0	0	0	0	1	45	0	0	0	0	1	30	English	English		Female		No	I will do it on my own	Yes	Yes
278	Yes	Busia	Nambale	12	NA		Peri Urban	PCHW	1	1	0	0	1	0	0		Clinic		Private	Completed	English	30	0	1	0	0	College (middle level)	4	1	0	0	0	0	4	1	0	0	0	0	40	English	Kiswahili		Female		Yes		No	No
279	Yes	Busia	Teso North	21	48	139	Rural	CHV	1	0	0	0	0	0	1	27	Dispensary		Government/Council	Completed	English	50	0	0	1	0	Primary	16	0	0	0	1	0	1	1	0	0	0	0	20	Kiswahili	Kiswahili		Female		No	Yes	Yes	Yes
280	Yes	Busia	Matayos	14	30	105	Rural	CHV	1	0	0	0	0	0	1	30	Health Centre		Government/Council	Completed	English	52	0	0	1	0	Secondary/A-level	6	0	1	0	0	0	5	0	1	0	0	0	3	English	Kiswahili		Female		No	I will do it on my own	Yes	No
281	Yes	Busia	Nambale	19	42	88	Rural	CHV	1	0	0	0	0	0	1	54	Dispensary		Faith Based/Mission/Church	Completed	English	40	0	0	1	0	Primary	8	0	1	0	0	0	2	1	0	0	0	0	20	English	Kiswahili		Female		No	Yes	Yes	Yes
282	Yes	Busia	Samia	23	52	172	Rural	CHV	1	0	0	0	0	0	1	33	Dispensary		Government/Council	Completed	English	45	0	0	1	0	Primary	16	0	0	0	1	0	8	0	1	0	0	0	15	Kiswahili	Kiswahili		Female		No	No	Yes	Yes
284	Yes	Busia	Nambale	17	NA		Peri Urban	PCHW	1	0	1	0	1	0	0		Other	MEDICAL Centre	Private	Completed	English	27	1	0	0	0	College (middle level)	3	1	0	0	0	0	1	1	0	0	0	0	245	Kiswahili	Kiswahili		Male		Yes		No	No
285	Yes	Busia	Teso South	35	76	160	Peri Urban	CHV	1	0	0	0	0	0	1	9	Health Centre		NGO	Completed	English	55	0	0	1	0	Primary	9	0	1	0	0	0	6	0	1	0	0	0	5	Kiswahili	Other	Teso	Male		No	Yes	Yes	Yes
286	Yes	Busia	Teso South	34	75	1	Rural	CHV	1	0	0	0	0	0	1	6	Dispensary		Government/Council	Completed	English	46	0	0	1	0	Secondary/A-level	19	0	0	0	1	0	2	1	0	0	0	0	6	English	Kiswahili		Female		No	Yes	Yes	Yes
287	Yes	Busia	Teso South	35	78	163	Peri Urban	CHV	1	0	0	0	0	0	1	51	Dispensary		Government/Council	Completed	English	53	0	0	1	0	Primary	7	0	1	0	0	0	7	0	1	0	0	0	5	English	Kiswahili		Female		No	Yes	Yes	Yes
290	Yes	Busia	Teso South	34	71	12	Rural	CHV	1	0	0	0	0	0	1	43	Health Centre		Government/Council	Completed	English	45	0	0	1	0	Primary	5	0	1	0	0	0	1	1	0	0	0	0	15	English	Kiswahili		Male		No	Yes	Yes	Yes
292	Yes	Busia	Teso South	31	68	24	Rural	CHV	1	0	0	0	0	0	1	53	Health Centre		Government/Council	Completed	English	54	0	0	1	0	Primary	6	0	1	0	0	0	6	0	1	0	0	0	5	English	English		Male		No	No	Yes	Yes
294	Yes	Busia	Teso South	35	77	16	Rural	CHV	1	0	0	0	0	0	1	57	Dispensary		Government/Council	Completed	English	44	0	0	1	0	Primary	18	0	0	0	1	0	2	1	0	0	0	0	15	English	Kiswahili		Male		No	Yes	Yes	Yes
295	Yes	Busia	Teso South	33	73	19	Peri Urban	CHV	1	0	0	0	0	0	1	42	Sub-district Hosp		Government/Council	Completed	English	41	0	0	1	0	Secondary/A-level	19	0	0	0	1	0	9	0	1	0	0	0	15	English	Kiswahili		Male		Yes		Yes	Yes
297	Yes	Busia	Teso North	33	NA	NA	Peri Urban	PCHW	1	0	1	0	1	0	0		Clinic		NGO	Completed	English	33	0	1	0	0	College (middle level)	4	1	0	0	0	0	4	1	0	0	0	0	10	English	Kiswahili		Female		Yes		Yes	No
298	Yes	Busia	Matayos	11	26	127	Peri Urban	CHV	1	0	0	0	0	0	1	14	Dispensary		Government/Council	Completed	English	42	0	0	1	0	Secondary/A-level	13	0	0	1	0	0	10	0	0	1	0	0	35	English	Kiswahili		Female		Yes		Yes	Yes
301	Yes	Busia	Teso South	34	75	17	Rural	CHV	1	0	0	0	0	0	1	6	Dispensary		Government/Council	Completed	English	56	0	0	1	0	Secondary/A-level	23	0	0	0	0	1	4	1	0	0	0	0	30	English	Kiswahili		Male		No	Yes	Yes	Yes
302	Yes	Busia	Samia	21	48	139	Rural	CHV	1	0	0	0	0	0	1	27	Dispensary		Government/Council	Completed	English	45	0	0	1	0	Secondary/A-level	18	0	0	0	1	0	1	1	0	0	0	0	10	Kiswahili	Kiswahili		Other	Luhya	No	Yes	Yes	Yes
305	Yes	Busia	Samia	20	44	40	Rural	CHV	1	0	0	0	0	0	1	24	Dispensary		Government/Council	Completed	English	49	0	0	1	0	Primary	10	0	0	1	0	0	2	1	0	0	0	0	10	English	Kiswahili		Female		No	Yes	Yes	Yes
307	Yes	Busia	Matayos	15	32	120	Rural	CHV	1	0	0	0	0	0	1	10	Dispensary		Government/Council	Completed	English	27	1	0	0	0	Secondary/A-level	1	1	0	0	0	0	1	1	0	0	0	0	30	English	Kiswahili		Female		Yes		Yes	Yes
308	Yes	Busia	Samia	20	NA		Rural	PCHW	1	1	0	0	1	0	0		Clinic		Private	Completed	English	55	0	0	1	0	College (middle level)	31	0	0	0	0	1	31	0	0	0	0	1	100	English	Kiswahili		Male		Yes		Yes	No
310	Yes	Busia	Teso South	32	70	11	Rural	CHV	1	0	0	0	0	0	1	31	Dispensary		Government/Council	Completed	English	32	0	1	0	0	Secondary/A-level	6	0	1	0	0	0	2	1	0	0	0	0	5	English	Kiswahili		Female		No	Yes	Yes	Yes
311	Yes	Busia	Matayos	14	30	65	Rural	CHV	1	0	0	0	0	0	1	36	Health Centre		Government/Council	Completed	English	45	0	0	1	0	Secondary/A-level	10	0	0	1	0	0	8	0	1	0	0	0	20	Kiswahili	Kiswahili		Female		No	Yes	Yes	Yes
312	Yes	Busia	Teso South	31	68	84	Rural	CHV	1	0	0	0	0	0	1	28	Health Centre		Government/Council	Completed	English	35	0	1	0	0	College (middle level)	6	0	1	0	0	0	1	1	0	0	0	0	10	English	Kiswahili		Female		No	I will do it on my own	Yes	No
313	Yes	Busia	Samia	22	49	138	Peri Urban	CHV	1	0	0	0	0	0	1	41	Dispensary		Faith Based/Mission/Church	Completed	English	47	0	0	1	0	Secondary/A-level	16	0	0	0	1	0	5	0	1	0	0	0	15	English	English		Male		No	Yes	Yes	Yes
314	Yes	Busia	Samia	20	45	167	Rural	CHV	1	0	0	0	0	0	1	23	Dispensary		Government/Council	Completed	English	64	0	0	0	1	Primary	12	0	0	1	0	0	3	1	0	0	0	0	5	English	Other	LUHYA	Female		No	Yes	Yes	Yes
315	Yes	Busia	Matayos	29	30	143	Urban	CHV	1	0	0	0	0	0	1	30	Health Centre		Government/Council	Completed	English	50	0	0	1	0	Secondary/A-level	19	0	0	0	1	0	8	0	1	0	0	0	12	English	Kiswahili		Female		No	No	Yes	Yes
317	Yes	Busia	Teso North	27	61	180	Urban	CHV	1	0	0	0	0	0	1	35	Dispensary		Government/Council	Completed	English	57	0	0	1	0	Secondary/A-level	12	0	0	1	0	0	2	1	0	0	0	0	6	English	Kiswahili		Female		No	No	Yes	Yes
318	Yes	Busia	Teso North	20	45	167	Rural	CHV	1	0	0	0	0	0	1	23	Dispensary		Government/Council	Completed	English	47	0	0	1	0	Secondary/A-level	4	1	0	0	0	0	2	1	0	0	0	0	4	English	Kiswahili		Female		No	Yes	Yes	Yes
320	No	Busia	Matayos	14	31	53	Rural	CHV	1	0	0	0	0	0	1	25	Dispensary		Government/Council	Completed	English	39	0	1	0	0	Secondary/A-level	8	0	1	0	0	0	3	1	0	0	0	0	25	English	Kiswahili		Female		Don't Know	No	Yes	No
322	Yes	Busia	Teso South	34	NA		Peri Urban	PCHW	1	1	0	0	1	0	0		Clinic		Private	Completed	English	39	0	1	0	0	College (middle level)	16	0	0	0	1	0	16	0	0	0	1	0	100	English	Kiswahili		Female		Yes		No	No
323	No	Busia	Matayos	12	NA	NA	Urban	PCHW	1	1	0	0	1	0	0		Clinic		Private	Completed	English	62	0	0	0	1	College (middle level)	36	0	0	0	0	1	30	0	0	0	0	1	100	English	Kiswahili		Male		Yes		No	No
[truncated: 124 more columns]
