# Supplementary material for: Use of a health worker-targeted smartphone app to support quality malaria RDT implementation in Busia County, Kenya: A feasibility and acceptability study
Source: PLoS One. 2024 Mar 26;19(3):e0295049. doi: 10.1371/journal.pone.0295049 (PMC10965099; doi:10.1371/journal.pone.0295049)
Supplement: S4 File — This data set contains all data collected directly from the app, with results presented in sections 3.3 and 3.4. (XLSX) [file pone.0295049.s009.xlsx]

## Sheet: Sheet 1 - SharedWithJournal_Rou
health_worker_id	health_worker_cadre	q_rdt_result_hw_interpretation	q_will_you_give_meds	q_patient_gender	q_patient_weight_age_group	q_reason_for_providing_meds_for_negative_result	q_reason_for_not_providing_meds_for_positive_result	q_have_you_ordered_more_meds	q_patient_fever_reducing_med_taken	q_symptom_fever_over_385c	q_symptom_none	q_symptom_shaking_chills_or_sweating	q_symptom_muscle_aches_or_joint_pains	q_symptom_headache	q_symptom_tiredness	q_symptom_nausea	q_symptom_vomiting	q_symptom_diarrhea	q_symptom_jaundice	q_symptom_other	minutes_between_rdt_activation_timestamp_and_photo_timestamp	panel_reader_interpretation_of_rdt_result	labeling_id_of_duplicate_rdt	health_worker_type_from_baseline_survey
198	CHV	negative	noMedsNotNeeded	female	thirtyFiveKgAndAbove				no	TRUE	FALSE	TRUE	TRUE	FALSE	FALSE	FALSE	FALSE	FALSE	FALSE	FALSE	15.53	negative		CHV
53	CHV	positive	yes	female	thirtyFiveKgAndAbove				no	TRUE	FALSE	TRUE	TRUE	TRUE	TRUE	TRUE	TRUE	FALSE	FALSE	FALSE	16			CHV
198	CHV	negative	noMedsNotNeeded	male	thirtyFiveKgAndAbove				no	FALSE	FALSE	FALSE	TRUE	TRUE	FALSE	FALSE	FALSE	FALSE	FALSE	FALSE	15.82	negative		CHV
251	CHV	negative	noMedsNotNeeded	male	thirtyFiveKgAndAbove				no	TRUE	FALSE	FALSE	FALSE	FALSE	FALSE	FALSE	FALSE	FALSE	FALSE	FALSE	30.54			CHV
251	CHV	positive	yes	female	thirtyFiveKgAndAbove				no	FALSE	FALSE	FALSE	FALSE	TRUE	FALSE	FALSE	FALSE	FALSE	FALSE	FALSE	23.95		duplicate-A-251	CHV
132	CHV	positive	yes	male	thirtyFiveKgAndAbove				no	TRUE	FALSE	TRUE	TRUE	TRUE	TRUE	FALSE	FALSE	FALSE	FALSE	FALSE	16.94	positive		CHV
67	CHV	negative	noMedsNotNeeded	female	thirtyFiveKgAndAbove				yes	FALSE	FALSE	FALSE	TRUE	FALSE	TRUE	FALSE	FALSE	FALSE	TRUE	FALSE	20.89	negative		CHV
132	CHV	negative	noMedsNotNeeded	female	thirtyFiveKgAndAbove				no	FALSE	FALSE	FALSE	TRUE	FALSE	FALSE	TRUE	FALSE	FALSE	FALSE	FALSE	15.62	negative		CHV
132	CHV	negative	noMedsNotNeeded	female	thirtyFiveKgAndAbove				no	FALSE	FALSE	TRUE	TRUE	TRUE	FALSE	FALSE	FALSE	FALSE	FALSE	FALSE	16.15			CHV
67	CHV	positive	yes	female	thirtyFiveKgAndAbove				yes	TRUE	FALSE	TRUE	TRUE	FALSE	FALSE	FALSE	FALSE	FALSE	FALSE	FALSE	17.54	negative		CHV
67	CHV	positive	yes	female	thirtyFiveKgAndAbove				yes	TRUE	FALSE	FALSE	TRUE	TRUE	FALSE	FALSE	FALSE	FALSE	FALSE	FALSE	16.29	negative		CHV
67	CHV	positive	yes	female	thirtyFiveKgAndAbove				yes	TRUE	FALSE	TRUE	TRUE	FALSE	TRUE	FALSE	FALSE	FALSE	FALSE	FALSE	16.27			CHV
67	CHV	positive	yes	female	thirtyFiveKgAndAbove				yes	TRUE	FALSE	TRUE	TRUE	FALSE	FALSE	FALSE	FALSE	FALSE	FALSE	FALSE	19.96	positive		CHV
143	CHV	positive	yes	female	thirtyFiveKgAndAbove				no	TRUE	FALSE	FALSE	FALSE	TRUE	FALSE	FALSE	FALSE	FALSE	FALSE	FALSE	60.33	cant_tell		CHV
312	CHV	negative	noMedsNotNeeded	female	thirtyFiveKgAndAbove				no	TRUE	FALSE	FALSE	FALSE	TRUE	FALSE	FALSE	FALSE	FALSE	FALSE	FALSE	(Not available - device time was reset during encounter)	negative		CHV
312	CHV	positive	yes	female	thirtyFiveKgAndAbove				yes	TRUE	FALSE	FALSE	FALSE	TRUE	FALSE	FALSE	FALSE	FALSE	FALSE	FALSE	16.3	positive	duplicate-A-312	CHV
312	CHV	positive	yes	female	twentyFiveLessThan35kg				no	TRUE	FALSE	FALSE	FALSE	TRUE	FALSE	FALSE	FALSE	FALSE	FALSE	FALSE	17.45	positive		CHV
312	CHV	positive	yes	female	thirtyFiveKgAndAbove				yes	TRUE	FALSE	FALSE	FALSE	TRUE	FALSE	FALSE	FALSE	FALSE	FALSE	FALSE	16.37	positive		CHV
312	CHV	positive	yes	female	thirtyFiveKgAndAbove				yes	TRUE	FALSE	FALSE	TRUE	TRUE	FALSE	FALSE	TRUE	FALSE	FALSE	FALSE	15.61	positive		CHV
72	CHV	negative	noMedsNotNeeded	female	thirtyFiveKgAndAbove				no	TRUE	FALSE	FALSE	TRUE	TRUE	TRUE	FALSE	FALSE	FALSE	FALSE	FALSE	20.94			CHV
312	CHV	positive	yes	female	thirtyFiveKgAndAbove				no	TRUE	FALSE	FALSE	TRUE	TRUE	TRUE	FALSE	FALSE	FALSE	FALSE	FALSE	16.23	positive		CHV
312	CHV	positive	yes	female	thirtyFiveKgAndAbove				no	TRUE	FALSE	FALSE	FALSE	TRUE	FALSE	FALSE	FALSE	FALSE	FALSE	FALSE	15.81	positive		CHV
312	CHV	positive	yes	male	thirtyFiveKgAndAbove				no	TRUE	FALSE	TRUE	FALSE	TRUE	FALSE	FALSE	FALSE	FALSE	FALSE	FALSE	16.34	positive		CHV
16	CHV	positive	yes	female	thirtyFiveKgAndAbove				yes	TRUE	FALSE	FALSE	TRUE	TRUE	TRUE	FALSE	FALSE	FALSE	FALSE	FALSE	26.94	positive		CHV
312	CHV	negative	noMedsNotNeeded	female	twentyFiveLessThan35kg				no	TRUE	FALSE	FALSE	FALSE	TRUE	TRUE	FALSE	FALSE	FALSE	FALSE	FALSE	16.98	negative		CHV
219	CHV	negative	noMedsNotNeeded	female	thirtyFiveKgAndAbove				no	TRUE	FALSE	TRUE	TRUE	TRUE	TRUE	FALSE	FALSE	FALSE	FALSE	FALSE	30.52	cant_tell		CHV
276	CHV	negative	noMedsNotNeeded	male	twentyFiveLessThan35kg				yes	TRUE	FALSE	FALSE	FALSE	TRUE	FALSE	FALSE	FALSE	FALSE	FALSE	FALSE	29.91	negative		CHV
276	CHV	positive	yes	male	twentyFiveLessThan35kg				no	TRUE	FALSE	FALSE	FALSE	TRUE	FALSE	FALSE	FALSE	FALSE	FALSE	FALSE	22.71	cant_tell		CHV
276	CHV	positive	yes	female	twentyFiveLessThan35kg				no	TRUE	FALSE	FALSE	FALSE	TRUE	FALSE	FALSE	FALSE	FALSE	FALSE	FALSE	17.92	positive		CHV
276	CHV	negative	noMedsNotNeeded	female	thirtyFiveKgAndAbove				no	TRUE	FALSE	FALSE	TRUE	FALSE	FALSE	FALSE	FALSE	FALSE	FALSE	FALSE	16.5	negative		CHV
276	CHV	negative	noMedsNotNeeded	female	thirtyFiveKgAndAbove				no	TRUE	FALSE	FALSE	TRUE	FALSE	FALSE	FALSE	FALSE	FALSE	FALSE	FALSE	23.51	negative		CHV
134	CHV	positive	yes	female	twentyFiveLessThan35kg				no	TRUE	FALSE	FALSE	FALSE	TRUE	FALSE	TRUE	TRUE	FALSE	FALSE	FALSE	16.45	positive		CHV
84	CHV	positive	yes	male	thirtyFiveKgAndAbove				no	TRUE	FALSE	FALSE	FALSE	TRUE	FALSE	FALSE	FALSE	FALSE	TRUE	FALSE	16.1	cant_tell		CHV
201	Lab Technician	positive	noMedsNotAvailable	male	thirtyFiveKgAndAbove			yes	yes	FALSE	FALSE	FALSE	FALSE	TRUE	FALSE	FALSE	FALSE	TRUE	FALSE	FALSE	16.76	positive		Private Clinic
172	CHV			male	twentyFiveLessThan35kg				yes	TRUE	FALSE	FALSE	FALSE	TRUE	FALSE	FALSE	TRUE	FALSE	FALSE	FALSE	25.99			CHV
201	Lab Technician			female	thirtyFiveKgAndAbove				no	TRUE	FALSE	FALSE	TRUE	TRUE	TRUE	FALSE	FALSE	TRUE	FALSE	FALSE	18.88	negative		Private Clinic
304	Lab Technician	negative	noMedsNotNeeded	male	thirtyFiveKgAndAbove				yes	TRUE	FALSE	TRUE	FALSE	TRUE	TRUE	FALSE	FALSE	FALSE	FALSE	FALSE	19.25	negative		Private Clinic
297	Clinical Officer	positive	yes	male	thirtyFiveKgAndAbove				no	TRUE	FALSE	TRUE	FALSE	TRUE	FALSE	FALSE	TRUE	FALSE	FALSE	FALSE	15.56	positive		Private Clinic
125	Lab Technician	positive	yes	female	thirtyFiveKgAndAbove				no	TRUE	FALSE	FALSE	TRUE	TRUE	FALSE	FALSE	TRUE	FALSE	FALSE	FALSE	19.04	positive		Private Clinic
297	Clinical Officer	positive	yes	male	thirtyFiveKgAndAbove				yes	TRUE	FALSE	FALSE	FALSE	TRUE	FALSE	TRUE	FALSE	FALSE	FALSE	FALSE	15.55	positive		Private Clinic
26	Lab Technician	positive	noMedsNotAvailable	male	thirtyFiveKgAndAbove			yes	no	TRUE	FALSE	FALSE	TRUE	TRUE	FALSE	FALSE	TRUE	FALSE	FALSE	FALSE	16.5	positive		Private Clinic
278	Lab Technician	negative	noMedsNotAvailable	female	thirtyFiveKgAndAbove			no	yes	FALSE	FALSE	FALSE	TRUE	TRUE	FALSE	FALSE	FALSE	FALSE	FALSE	FALSE	15.36	negative		Private Clinic
278	Lab Technician	negative	noMedsNotAvailable	male	thirtyFiveKgAndAbove			no	no	TRUE	FALSE	TRUE	TRUE	TRUE	FALSE	FALSE	FALSE	FALSE	FALSE	FALSE	17.08	negative		Private Clinic
304	Lab Technician	positive	yes	female	twentyFiveLessThan35kg				no	TRUE	FALSE	TRUE	TRUE	TRUE	FALSE	TRUE	TRUE	FALSE	FALSE	FALSE	16.8	positive		Private Clinic
297	Clinical Officer	negative	noMedsNotNeeded	female	thirtyFiveKgAndAbove				yes	FALSE	FALSE	FALSE	FALSE	TRUE	TRUE	FALSE	FALSE	FALSE	FALSE	FALSE	16.45	negative		Private Clinic
26	Lab Technician	negative	noMedsNotNeeded	female	thirtyFiveKgAndAbove				yes	TRUE	FALSE	FALSE	TRUE	FALSE	FALSE	TRUE	FALSE	FALSE	FALSE	FALSE	16.88	negative		Private Clinic
297	Clinical Officer	negative	noMedsNotNeeded	female	thirtyFiveKgAndAbove				no	FALSE	FALSE	FALSE	TRUE	TRUE	FALSE	FALSE	FALSE	FALSE	FALSE	FALSE	16.12	negative		Private Clinic
26	Lab Technician	negative	noMedsNotNeeded	male	thirtyFiveKgAndAbove				no	TRUE	FALSE	TRUE	FALSE	FALSE	FALSE	FALSE	FALSE	FALSE	FALSE	FALSE	19.31	negative		Private Clinic
278	Lab Technician	negative	noMedsNotAvailable	female	thirtyFiveKgAndAbove			no	yes	TRUE	FALSE	FALSE	TRUE	TRUE	FALSE	FALSE	FALSE	FALSE	FALSE	FALSE	24.33	negative		Private Clinic
254	CHV	negative	noMedsNotNeeded	male	fifteenLessThan25kg				no	FALSE	FALSE	FALSE	TRUE	TRUE	FALSE	FALSE	TRUE	FALSE	FALSE	FALSE	18.47			CHV
252	CHV	positive	yes	female	fifteenLessThan25kg				no	FALSE	FALSE	TRUE	FALSE	TRUE	FALSE	TRUE	TRUE	TRUE	TRUE	FALSE	21.57	cant_tell		CHV
308	Lab Technician	negative	noMedsNotNeeded	female	thirtyFiveKgAndAbove				yes	FALSE	FALSE	FALSE	TRUE	TRUE	TRUE	FALSE	FALSE	FALSE	FALSE	FALSE	18.62	negative		Private Clinic
254	CHV			female	twentyFiveLessThan35kg				no	FALSE	FALSE	FALSE	FALSE	TRUE	FALSE	TRUE	TRUE	FALSE	FALSE	FALSE	29.11			CHV
308	Lab Technician	negative	noMedsNotNeeded	female	thirtyFiveKgAndAbove				no	FALSE	FALSE	TRUE	TRUE	TRUE	TRUE	FALSE	FALSE	FALSE	FALSE	FALSE	19.54	negative		Private Clinic
278	Lab Technician	negative	noMedsNotAvailable	male	thirtyFiveKgAndAbove			no	no	FALSE	FALSE	FALSE	TRUE	TRUE	TRUE	FALSE	FALSE	FALSE	FALSE	FALSE	23.19	negative		Private Clinic
278	Lab Technician	positive	noMedsNotAvailable	male	thirtyFiveKgAndAbove			no	no	TRUE	FALSE	TRUE	TRUE	TRUE	FALSE	FALSE	TRUE	FALSE	FALSE	FALSE	24.81	positive		Private Clinic
308	Lab Technician	negative	noMedsNotNeeded	female	thirtyFiveKgAndAbove				no	FALSE	FALSE	FALSE	TRUE	TRUE	TRUE	FALSE	FALSE	FALSE	FALSE	FALSE	16.33	negative		Private Clinic
278	Lab Technician	positive	noMedsNotAvailable	female	thirtyFiveKgAndAbove			no	no	TRUE	FALSE	TRUE	TRUE	TRUE	FALSE	FALSE	FALSE	TRUE	FALSE	FALSE	34.88	positive		Private Clinic
308	Lab Technician	negative	noMedsNotNeeded	female	thirtyFiveKgAndAbove				yes	TRUE	FALSE	FALSE	TRUE	TRUE	FALSE	FALSE	FALSE	FALSE	FALSE	FALSE	17.18			Private Clinic
26	Lab Technician	negative	noMedsNotAvailable	female	thirtyFiveKgAndAbove			no	no	TRUE	FALSE	FALSE	TRUE	TRUE	FALSE	FALSE	FALSE	FALSE	FALSE	FALSE	16.49	negative		Private Clinic
308	Lab Technician	negative	noMedsNotNeeded	female	thirtyFiveKgAndAbove				yes	TRUE	FALSE	FALSE	TRUE	TRUE	TRUE	FALSE	FALSE	FALSE	FALSE	FALSE	21.12			Private Clinic
278	Lab Technician	negative	noMedsNotAvailable	female	thirtyFiveKgAndAbove			no	no	FALSE	FALSE	TRUE	TRUE	TRUE	FALSE	FALSE	TRUE	FALSE	FALSE	FALSE	31.46	negative		Private Clinic
278	Lab Technician	negative	noMedsNotAvailable	female	thirtyFiveKgAndAbove			no	no	FALSE	FALSE	FALSE	TRUE	TRUE	FALSE	FALSE	FALSE	FALSE	FALSE	FALSE	15.98	negative		Private Clinic
308	Lab Technician	negative	noMedsNotNeeded	female	thirtyFiveKgAndAbove				no	FALSE	FALSE	FALSE	TRUE	FALSE	TRUE	FALSE	FALSE	FALSE	FALSE	FALSE	16.06			Private Clinic
278	Lab Technician	negative	noMedsNotAvailable	female	thirtyFiveKgAndAbove			no	no	TRUE	FALSE	FALSE	FALSE	TRUE	TRUE	TRUE	FALSE	FALSE	FALSE	FALSE	15.69	negative		Private Clinic
26	Lab Technician	negative	noMedsNotAvailable	male	thirtyFiveKgAndAbove			no	no	TRUE	FALSE	FALSE	FALSE	TRUE	FALSE	FALSE	TRUE	FALSE	FALSE	FALSE	16.39	negative		Private Clinic
249	CHV			female	thirtyFiveKgAndAbove				yes	FALSE	FALSE	TRUE	FALSE	TRUE	FALSE	TRUE	TRUE	TRUE	FALSE	FALSE	275.16	cant_tell		CHV
308	Lab Technician	positive	yes	female	thirtyFiveKgAndAbove				yes	TRUE	FALSE	TRUE	TRUE	TRUE	FALSE	FALSE	FALSE	FALSE	FALSE	FALSE	15.82	positive		Private Clinic
26	Lab Technician	negative	noMedsNotAvailable	female	thirtyFiveKgAndAbove			no	no	FALSE	FALSE	FALSE	TRUE	FALSE	FALSE	FALSE	FALSE	FALSE	FALSE	FALSE	16.91	negative		Private Clinic
278	Lab Technician	negative	noMedsNotAvailable	male	thirtyFiveKgAndAbove			no	no	FALSE	FALSE	FALSE	TRUE	TRUE	FALSE	FALSE	FALSE	FALSE	FALSE	FALSE	22.75	negative		Private Clinic
26	Lab Technician	negative	noMedsNotAvailable	female	thirtyFiveKgAndAbove			no	no	TRUE	FALSE	FALSE	TRUE	TRUE	TRUE	FALSE	TRUE	FALSE	FALSE	FALSE	16.12	negative		Private Clinic
308	Lab Technician	positive	yes	female	thirtyFiveKgAndAbove				yes	FALSE	FALSE	FALSE	FALSE	TRUE	FALSE	TRUE	TRUE	TRUE	FALSE	FALSE	15.81	positive		Private Clinic
278	Lab Technician	negative	noMedsNotAvailable	male	thirtyFiveKgAndAbove			no	no	FALSE	FALSE	TRUE	TRUE	TRUE	FALSE	FALSE	FALSE	FALSE	FALSE	FALSE	16.1	negative		Private Clinic
26	Lab Technician	negative	noMedsNotAvailable	male	fifteenLessThan25kg			no	no	TRUE	FALSE	FALSE	TRUE	TRUE	FALSE	FALSE	FALSE	FALSE	FALSE	FALSE	16.23	negative		Private Clinic
304	Lab Technician	negative	noMedsNotNeeded	male	thirtyFiveKgAndAbove				no	FALSE	FALSE	TRUE	TRUE	TRUE	FALSE	TRUE	FALSE	FALSE	FALSE	FALSE	17.18	negative		Private Clinic
308	Lab Technician	negative	noMedsNotNeeded	female	thirtyFiveKgAndAbove				no	FALSE	FALSE	FALSE	TRUE	TRUE	TRUE	FALSE	FALSE	TRUE	FALSE	FALSE	19.35	negative		Private Clinic
26	Lab Technician	negative	noMedsNotAvailable	female	thirtyFiveKgAndAbove			no	no	TRUE	FALSE	FALSE	FALSE	TRUE	TRUE	FALSE	FALSE	FALSE	FALSE	FALSE	20.97	negative		Private Clinic
304	Lab Technician	negative	noMedsNotNeeded	male	thirtyFiveKgAndAbove				yes	FALSE	FALSE	TRUE	TRUE	TRUE	TRUE	FALSE	FALSE	FALSE	FALSE	FALSE	15.47	negative		Private Clinic
254	CHV	negative	yes	female	fifteenLessThan25kg	She was not positive			no	FALSE	FALSE	FALSE	FALSE	FALSE	TRUE	TRUE	TRUE	FALSE	FALSE	FALSE	16.42	cant_tell		CHV
26	Lab Technician	negative	noMedsNotAvailable	male	twentyFiveLessThan35kg			no	no	FALSE	FALSE	FALSE	FALSE	TRUE	TRUE	FALSE	FALSE	FALSE	FALSE	FALSE	23.83	negative		Private Clinic
278	Lab Technician	negative	noMedsNotAvailable	male	thirtyFiveKgAndAbove			no	no	FALSE	FALSE	TRUE	TRUE	TRUE	TRUE	FALSE	FALSE	FALSE	FALSE	FALSE	16.92	negative		Private Clinic
26	Lab Technician	negative	noMedsNotAvailable	female	thirtyFiveKgAndAbove			no	no	TRUE	FALSE	FALSE	TRUE	TRUE	TRUE	TRUE	FALSE	FALSE	FALSE	FALSE	21.59	cant_tell		Private Clinic
278	Lab Technician	positive	noMedsNotAvailable	female	thirtyFiveKgAndAbove			no	no	FALSE	FALSE	FALSE	TRUE	TRUE	FALSE	FALSE	FALSE	FALSE	FALSE	FALSE	18.68	positive		Private Clinic
304	Lab Technician	negative	noMedsNotNeeded	male	thirtyFiveKgAndAbove				no	FALSE	FALSE	TRUE	TRUE	TRUE	FALSE	FALSE	FALSE	TRUE	FALSE	FALSE	24.08	negative		Private Clinic
26	Lab Technician	negative	noMedsNotAvailable	female	fifteenLessThan25kg			no	no	TRUE	FALSE	FALSE	FALSE	TRUE	TRUE	FALSE	FALSE	FALSE	FALSE	FALSE	17.41	negative		Private Clinic
278	Lab Technician	negative	noMedsNotAvailable	female	thirtyFiveKgAndAbove			no	no	FALSE	FALSE	FALSE	TRUE	TRUE	TRUE	TRUE	FALSE	FALSE	FALSE	FALSE	25.59	negative		Private Clinic
304	Lab Technician	positive	yes	male	thirtyFiveKgAndAbove				yes	TRUE	FALSE	TRUE	TRUE	TRUE	FALSE	TRUE	TRUE	FALSE	FALSE	FALSE	15.94	positive		Private Clinic
278	Lab Technician	positive	noMedsNotAvailable	female	thirtyFiveKgAndAbove			no	yes	FALSE	FALSE	FALSE	FALSE	TRUE	FALSE	FALSE	FALSE	FALSE	FALSE	FALSE	17.13	positive		Private Clinic
308	Lab Technician	negative	noMedsNotNeeded	male	thirtyFiveKgAndAbove				no	FALSE	FALSE	FALSE	TRUE	TRUE	TRUE	FALSE	FALSE	FALSE	FALSE	FALSE	21.52	negative		Private Clinic
278	Lab Technician	negative	noMedsNotAvailable	male	thirtyFiveKgAndAbove			no	no	FALSE	FALSE	FALSE	TRUE	FALSE	FALSE	FALSE	TRUE	TRUE	FALSE	FALSE	18.91	cant_tell		Private Clinic
308	Lab Technician	negative	noMedsNotNeeded	female	thirtyFiveKgAndAbove				yes	FALSE	FALSE	FALSE	TRUE	FALSE	TRUE	FALSE	FALSE	FALSE	FALSE	FALSE	16	negative		Private Clinic
308	Lab Technician	negative	noMedsNotNeeded	female	thirtyFiveKgAndAbove				no	FALSE	FALSE	TRUE	FALSE	TRUE	FALSE	FALSE	FALSE	FALSE	FALSE	TRUE	17.9	negative		Private Clinic
278	Lab Technician	negative	noMedsNotAvailable	female	thirtyFiveKgAndAbove			no	no	FALSE	FALSE	FALSE	TRUE	FALSE	FALSE	FALSE	FALSE	FALSE	FALSE	FALSE	15.62	negative		Private Clinic
278	Lab Technician	negative	noMedsNotAvailable	female	thirtyFiveKgAndAbove			no	no	FALSE	FALSE	TRUE	TRUE	TRUE	FALSE	FALSE	FALSE	FALSE	FALSE	FALSE	15.32	negative		Private Clinic
308	Lab Technician	negative	noMedsNotNeeded	female	thirtyFiveKgAndAbove				no	FALSE	FALSE	FALSE	TRUE	TRUE	TRUE	FALSE	FALSE	FALSE	FALSE	FALSE	19.54	negative		Private Clinic
304	Lab Technician	positive	yes	female	twentyFiveLessThan35kg				no	TRUE	FALSE	TRUE	TRUE	TRUE	FALSE	TRUE	TRUE	FALSE	FALSE	FALSE	15.44	positive		Private Clinic
308	Lab Technician	positive	yes	male	thirtyFiveKgAndAbove				no	TRUE	FALSE	FALSE	TRUE	TRUE	FALSE	FALSE	FALSE	FALSE	FALSE	FALSE	23.1	positive		Private Clinic
278	Lab Technician	negative	noMedsNotAvailable	male	thirtyFiveKgAndAbove			no	no	FALSE	FALSE	TRUE	TRUE	TRUE	TRUE	FALSE	FALSE	FALSE	FALSE	FALSE	22.69	negative		Private Clinic
308	Lab Technician	negative	noMedsNotNeeded	male	thirtyFiveKgAndAbove				no	FALSE	FALSE	FALSE	TRUE	TRUE	TRUE	FALSE	FALSE	FALSE	FALSE	FALSE	17.96			Private Clinic
308	Lab Technician	negative	noMedsNotNeeded	female	thirtyFiveKgAndAbove				no	FALSE	FALSE	FALSE	TRUE	TRUE	FALSE	FALSE	FALSE	FALSE	FALSE	FALSE	18.24			Private Clinic
308	Lab Technician	negative	noMedsNotNeeded	female	thirtyFiveKgAndAbove				no	TRUE	FALSE	FALSE	FALSE	FALSE	FALSE	TRUE	FALSE	FALSE	FALSE	FALSE	24.03			Private Clinic
304	Lab Technician	negative	noMedsNotNeeded	female	thirtyFiveKgAndAbove				no	FALSE	FALSE	TRUE	FALSE	TRUE	TRUE	TRUE	FALSE	TRUE	FALSE	FALSE	15.64	negative		Private Clinic
278	Lab Technician	negative	noMedsNotAvailable	female	thirtyFiveKgAndAbove			no	no	FALSE	FALSE	FALSE	TRUE	TRUE	FALSE	FALSE	FALSE	FALSE	FALSE	FALSE	16.04	negative		Private Clinic
278	Lab Technician	negative	noMedsNotAvailable	female	thirtyFiveKgAndAbove			no	no	FALSE	FALSE	FALSE	TRUE	FALSE	FALSE	FALSE	FALSE	FALSE	FALSE	FALSE	16.2	negative		Private Clinic
308	Lab Technician	negative	noMedsNotNeeded	female	thirtyFiveKgAndAbove				no	FALSE	FALSE	FALSE	TRUE	TRUE	FALSE	FALSE	FALSE	FALSE	FALSE	FALSE	20.4	negative		Private Clinic
278	Lab Technician	negative	noMedsNotAvailable	female	thirtyFiveKgAndAbove			no	no	FALSE	FALSE	FALSE	FALSE	TRUE	FALSE	FALSE	FALSE	FALSE	FALSE	FALSE	20.63	negative		Private Clinic
278	Lab Technician	negative	noMedsNotAvailable	male	thirtyFiveKgAndAbove			no	no	FALSE	FALSE	FALSE	FALSE	TRUE	FALSE	FALSE	FALSE	FALSE	FALSE	FALSE	15.27	negative		Private Clinic
308	Lab Technician	positive	yes	female	thirtyFiveKgAndAbove				yes	FALSE	FALSE	FALSE	TRUE	TRUE	FALSE	FALSE	FALSE	FALSE	FALSE	TRUE	28.65	negative		Private Clinic
256	CHV	positive	yes	male	twentyFiveLessThan35kg				yes	TRUE	FALSE	TRUE	FALSE	TRUE	FALSE	TRUE	FALSE	FALSE	FALSE	FALSE	19.47	cant_tell	duplicate-A-256	CHV
278	Lab Technician	negative	noMedsNotAvailable	male	thirtyFiveKgAndAbove			no	yes	FALSE	FALSE	FALSE	TRUE	TRUE	FALSE	FALSE	FALSE	FALSE	FALSE	FALSE	20.93	cant_tell		Private Clinic
308	Lab Technician	positive	yes	female	thirtyFiveKgAndAbove				no	FALSE	FALSE	FALSE	FALSE	TRUE	TRUE	TRUE	FALSE	FALSE	FALSE	TRUE	16.44	positive		Private Clinic
278	Lab Technician	negative	noMedsNotAvailable	female	thirtyFiveKgAndAbove			no	yes	FALSE	FALSE	FALSE	TRUE	TRUE	FALSE	TRUE	FALSE	TRUE	FALSE	FALSE	17.51	negative		Private Clinic
256	CHV	positive	yes	female	fifteenLessThan25kg				yes	TRUE	FALSE	FALSE	FALSE	TRUE	FALSE	FALSE	TRUE	TRUE	FALSE	FALSE	16.42	cant_tell	duplicate-A-256	CHV
308	Lab Technician	negative	noMedsNotNeeded	female	thirtyFiveKgAndAbove				no	FALSE	FALSE	FALSE	TRUE	FALSE	FALSE	FALSE	FALSE	FALSE	FALSE	FALSE	23.56	negative		Private Clinic
256	CHV	negative	noMedsNotNeeded	male	fiveLessThan15kg				yes	FALSE	FALSE	FALSE	FALSE	FALSE	FALSE	TRUE	TRUE	TRUE	FALSE	FALSE	48.73	cant_tell		CHV
257	Lab Technician	negative	noMedsNotNeeded	female	thirtyFiveKgAndAbove				no	TRUE	FALSE	TRUE	FALSE	TRUE	FALSE	FALSE	TRUE	FALSE	FALSE	FALSE	19.93	invalid	duplicate-A-257	Private Clinic
26	Lab Technician	negative	noMedsNotAvailable	female	thirtyFiveKgAndAbove			no	no	FALSE	FALSE	FALSE	TRUE	FALSE	FALSE	FALSE	FALSE	FALSE	FALSE	FALSE	16.35	negative		Private Clinic
26	Lab Technician	negative	noMedsNotAvailable	male	thirtyFiveKgAndAbove			no	no	TRUE	FALSE	FALSE	TRUE	TRUE	TRUE	FALSE	FALSE	FALSE	FALSE	FALSE	16.46	negative		Private Clinic
284	Clinical Officer	positive	yes	female	thirtyFiveKgAndAbove				yes	FALSE	FALSE	TRUE	TRUE	TRUE	FALSE	TRUE	FALSE	FALSE	FALSE	FALSE	29.67	positive		Private Clinic
284	Clinical Officer	positive	yes	male	thirtyFiveKgAndAbove				no	TRUE	FALSE	FALSE	FALSE	TRUE	FALSE	TRUE	FALSE	FALSE	FALSE	FALSE	16.19	positive		Private Clinic
26	Lab Technician	negative	noMedsNotNeeded	male	thirtyFiveKgAndAbove				no	FALSE	FALSE	TRUE	TRUE	TRUE	FALSE	FALSE	FALSE	FALSE	FALSE	FALSE	15.53	negative		Private Clinic
284	Clinical Officer	negative	noMedsNotNeeded	female	thirtyFiveKgAndAbove				yes	TRUE	FALSE	FALSE	FALSE	TRUE	FALSE	FALSE	TRUE	FALSE	FALSE	FALSE	15.7	negative		Private Clinic
26	Lab Technician	negative	noMedsNotAvailable	female	thirtyFiveKgAndAbove			no	yes	TRUE	FALSE	FALSE	FALSE	TRUE	TRUE	FALSE	FALSE	FALSE	FALSE	FALSE	17.93	negative		Private Clinic
284	Clinical Officer	negative	noMedsNotNeeded	female	thirtyFiveKgAndAbove				yes	TRUE	FALSE	FALSE	FALSE	TRUE	TRUE	FALSE	TRUE	FALSE	FALSE	FALSE	26.23	negative		Private Clinic
26	Lab Technician	negative	noMedsNotAvailable	female	thirtyFiveKgAndAbove			no	no	FALSE	FALSE	FALSE	FALSE	TRUE	TRUE	TRUE	FALSE	FALSE	FALSE	FALSE	17.06	negative		Private Clinic
284	Clinical Officer	positive	yes	female	thirtyFiveKgAndAbove				no	TRUE	FALSE	FALSE	TRUE	TRUE	TRUE	FALSE	FALSE	FALSE	FALSE	FALSE	15.97	positive		Private Clinic
308	Lab Technician	negative	noMedsNotNeeded	female	thirtyFiveKgAndAbove				yes	TRUE	FALSE	TRUE	FALSE	TRUE	FALSE	FALSE	FALSE	FALSE	FALSE	FALSE	16.69			Private Clinic
284	Clinical Officer	positive	yes	male	thirtyFiveKgAndAbove				yes	FALSE	FALSE	TRUE	TRUE	FALSE	TRUE	TRUE	TRUE	FALSE	TRUE	FALSE	15.33	positive		Private Clinic
26	Lab Technician	negative	noMedsNotAvailable	female	thirtyFiveKgAndAbove			no	no	TRUE	FALSE	TRUE	TRUE	TRUE	FALSE	FALSE	FALSE	FALSE	FALSE	FALSE	17.26	negative		Private Clinic
284	Clinical Officer	positive	yes	female	thirtyFiveKgAndAbove				yes	TRUE	FALSE	FALSE	FALSE	TRUE	TRUE	TRUE	FALSE	FALSE	FALSE	FALSE	16.19	positive		Private Clinic
284	Clinical Officer	positive	yes	male	thirtyFiveKgAndAbove				no	FALSE	FALSE	TRUE	TRUE	FALSE	TRUE	TRUE	TRUE	FALSE	FALSE	FALSE	15.5	cant_tell		Private Clinic
26	Lab Technician	positive	noMedsNotAvailable	female	thirtyFiveKgAndAbove			no	no	FALSE	FALSE	FALSE	TRUE	TRUE	FALSE	FALSE	FALSE	FALSE	FALSE	FALSE	16.36	negative	duplicate-G-26	Private Clinic
284	Clinical Officer	positive	yes	male	thirtyFiveKgAndAbove				no	TRUE	FALSE	TRUE	FALSE	TRUE	FALSE	TRUE	FALSE	FALSE	FALSE	FALSE	15.39	cant_tell		Private Clinic
26	Lab Technician	negative	noMedsNotNeeded	male	thirtyFiveKgAndAbove				no	FALSE	FALSE	FALSE	TRUE	TRUE	TRUE	FALSE	FALSE	FALSE	FALSE	FALSE	26.79	negative		Private Clinic
304	Lab Technician	negative	noMedsNotNeeded	female	thirtyFiveKgAndAbove				no	FALSE	FALSE	TRUE	TRUE	TRUE	FALSE	FALSE	TRUE	TRUE	FALSE	FALSE	15.36	negative		Private Clinic
26	Lab Technician	negative	noMedsNotAvailable	female	thirtyFiveKgAndAbove			no	no	FALSE	FALSE	TRUE	FALSE	TRUE	TRUE	FALSE	FALSE	FALSE	FALSE	FALSE	18.68	negative		Private Clinic
278	Lab Technician	negative	noMedsNotAvailable	female	thirtyFiveKgAndAbove			no	no	FALSE	FALSE	TRUE	TRUE	TRUE	FALSE	FALSE	FALSE	TRUE	FALSE	FALSE	1443.03	negative		Private Clinic
278	Lab Technician	positive	noMedsNotAvailable	male	thirtyFiveKgAndAbove			no	no	FALSE	FALSE	FALSE	TRUE	TRUE	FALSE	FALSE	FALSE	FALSE	FALSE	FALSE	20.55	positive		Private Clinic
33	CHV	positive	yes	male	twentyFiveLessThan35kg				yes	FALSE	FALSE	FALSE	TRUE	FALSE	FALSE	FALSE	FALSE	FALSE	FALSE	FALSE	16.19	cant_tell		CHV
308	Lab Technician	negative	noMedsNotNeeded	female	thirtyFiveKgAndAbove				yes	TRUE	FALSE	FALSE	TRUE	TRUE	FALSE	FALSE	FALSE	FALSE	FALSE	FALSE	27.49	negative	duplicate-A-308	Private Clinic
278	Lab Technician	negative	noMedsNotAvailable	female	thirtyFiveKgAndAbove			no	no	FALSE	FALSE	FALSE	TRUE	TRUE	FALSE	FALSE	FALSE	TRUE	FALSE	FALSE	39.78	negative		Private Clinic
308	Lab Technician	negative	noMedsNotNeeded	male	thirtyFiveKgAndAbove				yes	TRUE	FALSE	TRUE	TRUE	TRUE	FALSE	FALSE	FALSE	FALSE	FALSE	FALSE	16.87	negative		Private Clinic
26	Lab Technician	negative	noMedsNotAvailable	male	thirtyFiveKgAndAbove			no	no	FALSE	FALSE	FALSE	TRUE	TRUE	TRUE	FALSE	FALSE	FALSE	FALSE	FALSE	16.75	negative	duplicate-G-26	Private Clinic
308	Lab Technician	negative	noMedsNotNeeded	female	thirtyFiveKgAndAbove				no	FALSE	FALSE	FALSE	TRUE	TRUE	FALSE	FALSE	FALSE	FALSE	FALSE	FALSE	19.21	negative	duplicate-A-308	Private Clinic
278	Lab Technician	negative	noMedsNotAvailable	female	thirtyFiveKgAndAbove			no	no	FALSE	FALSE	TRUE	FALSE	TRUE	FALSE	TRUE	FALSE	FALSE	FALSE	FALSE	16.77	negative		Private Clinic
308	Lab Technician	positive	yes	female	thirtyFiveKgAndAbove				no	FALSE	FALSE	FALSE	TRUE	TRUE	TRUE	FALSE	FALSE	FALSE	FALSE	FALSE	22.68	positive		Private Clinic
278	Lab Technician	positive	noMedsNotAvailable	female	thirtyFiveKgAndAbove			no	no	FALSE	FALSE	FALSE	TRUE	FALSE	TRUE	FALSE	FALSE	FALSE	FALSE	FALSE	15.45	positive		Private Clinic
308	Lab Technician	negative	noMedsNotNeeded	male	thirtyFiveKgAndAbove				yes	TRUE	FALSE	FALSE	FALSE	TRUE	FALSE	TRUE	FALSE	FALSE	FALSE	FALSE	17.92	negative		Private Clinic
278	Lab Technician	positive	noMedsNotAvailable	female	thirtyFiveKgAndAbove			no	no	FALSE	FALSE	FALSE	TRUE	TRUE	FALSE	FALSE	FALSE	FALSE	FALSE	FALSE	18.68	positive		Private Clinic
278	Lab Technician	negative	noMedsNotAvailable	female	thirtyFiveKgAndAbove			no	no	TRUE	FALSE	FALSE	TRUE	FALSE	FALSE	FALSE	TRUE	FALSE	FALSE	FALSE	16.24	negative		Private Clinic
308	Lab Technician	negative	noMedsNotNeeded	female	thirtyFiveKgAndAbove				yes	FALSE	FALSE	FALSE	TRUE	TRUE	TRUE	FALSE	FALSE	FALSE	FALSE	FALSE	29.09	negative		Private Clinic
201	Lab Technician	negative	noMedsNotAvailable	female	fiveLessThan15kg			no	no	FALSE	FALSE	FALSE	FALSE	TRUE	FALSE	FALSE	TRUE	FALSE	FALSE	FALSE	38.65	negative		Private Clinic
278	Lab Technician	negative	noMedsNotAvailable	female	thirtyFiveKgAndAbove			no	no	FALSE	FALSE	TRUE	TRUE	TRUE	FALSE	FALSE	FALSE	FALSE	FALSE	FALSE	29.04	negative		Private Clinic
108	Clinical Officer	negative	noMedsNotNeeded	female	thirtyFiveKgAndAbove				no	FALSE	FALSE	FALSE	FALSE	TRUE	TRUE	TRUE	FALSE	FALSE	FALSE	FALSE	15.53	negative		Private Clinic
211	CHV	negative	noMedsNotNeeded	female	thirtyFiveKgAndAbove				no	TRUE	FALSE	TRUE	FALSE	TRUE	FALSE	TRUE	FALSE	FALSE	FALSE	FALSE	19.08	negative		CHV
108	Clinical Officer	positive	yes	female	twentyFiveLessThan35kg				no	FALSE	FALSE	FALSE	TRUE	TRUE	FALSE	FALSE	TRUE	FALSE	FALSE	FALSE	15.59	positive		Private Clinic
278	Lab Technician	negative	noMedsNotAvailable	female	thirtyFiveKgAndAbove			no	no	FALSE	FALSE	TRUE	FALSE	TRUE	FALSE	FALSE	FALSE	FALSE	FALSE	FALSE	18.86	negative		Private Clinic
205	Lab Technician	negative	noMedsNotNeeded	female	thirtyFiveKgAndAbove				no	TRUE	FALSE	FALSE	FALSE	FALSE	FALSE	FALSE	FALSE	FALSE	FALSE	FALSE	15.84	negative		Private Clinic
308	Lab Technician	positive	yes	female	thirtyFiveKgAndAbove				no	FALSE	FALSE	FALSE	TRUE	TRUE	FALSE	FALSE	TRUE	FALSE	FALSE	FALSE	16.37	positive		Private Clinic
108	Clinical Officer	positive	yes	female	thirtyFiveKgAndAbove				yes	FALSE	FALSE	FALSE	FALSE	TRUE	FALSE	FALSE	FALSE	FALSE	FALSE	FALSE	20	positive		Private Clinic
26	Lab Technician	negative	noMedsNotAvailable	female	thirtyFiveKgAndAbove			no	no	TRUE	FALSE	FALSE	FALSE	TRUE	FALSE	FALSE	FALSE	FALSE	FALSE	FALSE	16.36	negative		Private Clinic
278	Lab Technician	negative	noMedsNotAvailable	male	thirtyFiveKgAndAbove			no	yes	FALSE	FALSE	FALSE	TRUE	FALSE	FALSE	FALSE	FALSE	FALSE	FALSE	FALSE	22.4	negative		Private Clinic
201	Lab Technician	positive	noMedsNotAvailable	male	fiveLessThan15kg			no	yes	TRUE	FALSE	TRUE	FALSE	TRUE	TRUE	FALSE	TRUE	FALSE	FALSE	FALSE	15.74	positive		Private Clinic
90	CHV	negative	noMedsNotNeeded	female	thirtyFiveKgAndAbove				no	TRUE	FALSE	FALSE	TRUE	FALSE	TRUE	TRUE	FALSE	FALSE	FALSE	FALSE	17.31	negative		CHV
173	CHV	positive	yes	female	twentyFiveLessThan35kg				yes	TRUE	FALSE	FALSE	FALSE	TRUE	FALSE	FALSE	TRUE	FALSE	FALSE	FALSE	17.77	positive		CHV
278	Lab Technician	negative	noMedsNotAvailable	female	thirtyFiveKgAndAbove			no	no	FALSE	FALSE	FALSE	FALSE	TRUE	FALSE	FALSE	FALSE	FALSE	FALSE	FALSE	19	negative		Private Clinic
201	Lab Technician	negative	noMedsNotNeeded	female	thirtyFiveKgAndAbove				no	FALSE	FALSE	FALSE	TRUE	TRUE	FALSE	FALSE	FALSE	FALSE	FALSE	TRUE	16.02			Private Clinic
322	Lab Technician	negative	noMedsNotNeeded	female	thirtyFiveKgAndAbove				yes	FALSE	FALSE	TRUE	TRUE	TRUE	FALSE	FALSE	FALSE	TRUE	FALSE	FALSE	16.45			Private Clinic
278	Lab Technician	negative	noMedsNotAvailable	male	thirtyFiveKgAndAbove			no	no	FALSE	FALSE	FALSE	TRUE	TRUE	TRUE	FALSE	FALSE	TRUE	FALSE	FALSE	23.16	negative		Private Clinic
173	CHV	positive	yes	female	thirtyFiveKgAndAbove				yes	TRUE	FALSE	FALSE	FALSE	TRUE	FALSE	FALSE	TRUE	FALSE	FALSE	FALSE	15.97	positive		CHV
322	Lab Technician	negative	noMedsNotNeeded	female	thirtyFiveKgAndAbove				yes	TRUE	FALSE	TRUE	TRUE	TRUE	FALSE	TRUE	FALSE	FALSE	FALSE	TRUE	15.98			Private Clinic
308	Lab Technician	negative	noMedsNotNeeded	female	thirtyFiveKgAndAbove				no	FALSE	FALSE	FALSE	TRUE	TRUE	FALSE	FALSE	FALSE	FALSE	FALSE	FALSE	23.86	negative		Private Clinic
278	Lab Technician	positive	noMedsNotAvailable	female	thirtyFiveKgAndAbove			no	no	FALSE	FALSE	FALSE	FALSE	TRUE	FALSE	TRUE	FALSE	FALSE	FALSE	FALSE	33.1	positive		Private Clinic
322	Lab Technician	positive	yes	female	thirtyFiveKgAndAbove				yes	TRUE	FALSE	TRUE	TRUE	TRUE	FALSE	FALSE	TRUE	TRUE	FALSE	FALSE	16.5			Private Clinic
278	Lab Technician	negative	noMedsNotAvailable	female	thirtyFiveKgAndAbove			no	no	TRUE	FALSE	FALSE	TRUE	TRUE	TRUE	FALSE	FALSE	FALSE	FALSE	FALSE	15.59	cant_tell		Private Clinic
108	Clinical Officer	negative	noMedsNotNeeded	male	thirtyFiveKgAndAbove				no	FALSE	FALSE	FALSE	TRUE	FALSE	FALSE	TRUE	FALSE	FALSE	FALSE	FALSE	31.56	negative		Private Clinic
308	Lab Technician	positive	yes	female	thirtyFiveKgAndAbove				yes	FALSE	FALSE	FALSE	TRUE	FALSE	FALSE	TRUE	FALSE	FALSE	FALSE	TRUE	21.59	negative		Private Clinic
304	Lab Technician	negative	noMedsNotNeeded	male	thirtyFiveKgAndAbove				no	FALSE	FALSE	TRUE	TRUE	TRUE	FALSE	TRUE	FALSE	FALSE	FALSE	FALSE	16.31	negative		Private Clinic
278	Lab Technician	positive	noMedsNotAvailable	female	thirtyFiveKgAndAbove			no	no	TRUE	FALSE	FALSE	FALSE	TRUE	FALSE	FALSE	FALSE	FALSE	FALSE	FALSE	19.32	positive		Private Clinic
304	Lab Technician	negative	noMedsNotNeeded	male	thirtyFiveKgAndAbove				no	FALSE	FALSE	TRUE	TRUE	TRUE	TRUE	FALSE	FALSE	TRUE	FALSE	FALSE	15.31	negative		Private Clinic
26	Lab Technician	negative	noMedsNotAvailable	female	thirtyFiveKgAndAbove			no	no	TRUE	FALSE	FALSE	TRUE	TRUE	FALSE	FALSE	FALSE	FALSE	FALSE	FALSE	16.52	negative		Private Clinic
294	CHV	negative	noMedsNotNeeded	female	thirtyFiveKgAndAbove				no	FALSE	FALSE	FALSE	TRUE	FALSE	TRUE	TRUE	FALSE	FALSE	FALSE	FALSE	22.86	negative		CHV
201	Lab Technician	negative	noMedsNotAvailable	male	fiveLessThan15kg			no	no	FALSE	FALSE	FALSE	FALSE	TRUE	FALSE	FALSE	TRUE	FALSE	FALSE	FALSE	29.18			Private Clinic
323	Lab Technician	positive	yes	female	thirtyFiveKgAndAbove				no	TRUE	FALSE	FALSE	FALSE	FALSE	TRUE	TRUE	TRUE	FALSE	FALSE	FALSE	37.6	cant_tell		Private Clinic
32	Lab Technician	negative	noMedsNotNeeded	male	thirtyFiveKgAndAbove				no	TRUE	FALSE	TRUE	TRUE	TRUE	TRUE	FALSE	TRUE	FALSE	FALSE	FALSE	16.28	negative		Private Clinic
297	Clinical Officer	negative	noMedsNotNeeded	female	thirtyFiveKgAndAbove				no	FALSE	FALSE	FALSE	FALSE	TRUE	FALSE	FALSE	TRUE	TRUE	FALSE	FALSE	15.52	negative		Private Clinic
322	Lab Technician	negative	noMedsNotNeeded	male	thirtyFiveKgAndAbove				no	FALSE	FALSE	TRUE	TRUE	TRUE	FALSE	FALSE	FALSE	FALSE	FALSE	TRUE	17.05	negative		Private Clinic
201	Lab Technician	negative	noMedsNotAvailable	male	thirtyFiveKgAndAbove			no	no	FALSE	FALSE	FALSE	FALSE	FALSE	TRUE	FALSE	FALSE	FALSE	FALSE	FALSE	15.57			Private Clinic
99	Lab Technician	negative	noMedsNotNeeded	female	thirtyFiveKgAndAbove				no	TRUE	FALSE	FALSE	FALSE	TRUE	FALSE	FALSE	FALSE	FALSE	FALSE	FALSE	36.19	negative		Private Clinic
297	Clinical Officer	negative	noMedsNotNeeded	female	thirtyFiveKgAndAbove				yes	FALSE	FALSE	FALSE	FALSE	TRUE	FALSE	FALSE	FALSE	TRUE	FALSE	FALSE	15.65	negative		Private Clinic
323	Lab Technician	negative	noMedsNotNeeded	female	twentyFiveLessThan35kg				no	FALSE	FALSE	FALSE	TRUE	FALSE	TRUE	FALSE	FALSE	FALSE	FALSE	FALSE	16.07	negative		Private Clinic
322	Lab Technician	negative	noMedsNotNeeded	female	thirtyFiveKgAndAbove				yes	FALSE	FALSE	TRUE	TRUE	TRUE	FALSE	TRUE	FALSE	FALSE	FALSE	FALSE	15.61	negative		Private Clinic
32	Lab Technician	negative	noMedsNotNeeded	male	thirtyFiveKgAndAbove				no	FALSE	FALSE	TRUE	TRUE	FALSE	TRUE	FALSE	FALSE	FALSE	FALSE	FALSE	16.22	negative		Private Clinic
257	Lab Technician	negative	noMedsNotNeeded	female	thirtyFiveKgAndAbove				no	TRUE	FALSE	FALSE	FALSE	TRUE	FALSE	FALSE	TRUE	FALSE	FALSE	FALSE	15.57	invalid	duplicate-A-257	Private Clinic
99	Lab Technician	negative	noMedsNotNeeded	female	thirtyFiveKgAndAbove				no	FALSE	FALSE	FALSE	FALSE	TRUE	FALSE	FALSE	FALSE	FALSE	FALSE	FALSE	16.49	negative	duplicate-A-99	Private Clinic
278	Lab Technician	negative	noMedsNotAvailable	female	thirtyFiveKgAndAbove			no	no	FALSE	FALSE	FALSE	FALSE	TRUE	TRUE	TRUE	FALSE	FALSE	FALSE	FALSE	25.9	negative		Private Clinic
9	CHV	positive	yes	female	thirtyFiveKgAndAbove				no	TRUE	FALSE	TRUE	FALSE	TRUE	TRUE	TRUE	FALSE	FALSE	FALSE	FALSE	17.59	positive		CHV
322	Lab Technician	negative	noMedsNotNeeded	female	thirtyFiveKgAndAbove				yes	FALSE	FALSE	TRUE	TRUE	TRUE	FALSE	FALSE	TRUE	TRUE	FALSE	FALSE	16.34	negative		Private Clinic
257	Lab Technician	positive	yes	female	thirtyFiveKgAndAbove				no	TRUE	FALSE	TRUE	FALSE	TRUE	FALSE	FALSE	TRUE	FALSE	FALSE	FALSE	17.22	invalid	duplicate-A-257	Private Clinic
32	Lab Technician	negative	noMedsNotNeeded	female	thirtyFiveKgAndAbove				no	FALSE	FALSE	TRUE	TRUE	FALSE	TRUE	FALSE	FALSE	FALSE	FALSE	FALSE	15.85	negative		Private Clinic
99	Lab Technician	negative	noMedsNotNeeded	female	thirtyFiveKgAndAbove				yes	FALSE	FALSE	FALSE	TRUE	FALSE	FALSE	FALSE	FALSE	FALSE	FALSE	FALSE	16.66	negative	duplicate-A-99	Private Clinic
323	Lab Technician	positive	yes	male	thirtyFiveKgAndAbove				yes	TRUE	FALSE	FALSE	FALSE	TRUE	FALSE	TRUE	FALSE	FALSE	FALSE	FALSE	22.2	cant_tell		Private Clinic
173	CHV	positive	yes	female	twentyFiveLessThan35kg				no	TRUE	FALSE	FALSE	FALSE	TRUE	FALSE	FALSE	FALSE	FALSE	FALSE	FALSE	15.85	positive		CHV
322	Lab Technician	negative	yes	female	thirtyFiveKgAndAbove	Because of the signs and symptoms			no	FALSE	FALSE	TRUE	TRUE	TRUE	FALSE	TRUE	FALSE	FALSE	FALSE	FALSE	20.7	negative		Private Clinic
257	Lab Technician	positive	yes	male	twentyFiveLessThan35kg				no	FALSE	FALSE	FALSE	FALSE	TRUE	FALSE	FALSE	FALSE	FALSE	FALSE	FALSE	19.75	invalid	duplicate-A-257	Private Clinic
99	Lab Technician	negative	noMedsNotNeeded	male	thirtyFiveKgAndAbove				no	FALSE	FALSE	FALSE	FALSE	FALSE	TRUE	FALSE	FALSE	FALSE	FALSE	FALSE	21.16	negative	duplicate-A-99	Private Clinic
125	Lab Technician	negative	noMedsNotNeeded	female	thirtyFiveKgAndAbove				yes	FALSE	FALSE	TRUE	TRUE	TRUE	FALSE	FALSE	FALSE	FALSE	FALSE	FALSE	16.97	negative		Private Clinic
278	Lab Technician	negative	noMedsNotAvailable	female	thirtyFiveKgAndAbove			no	no	FALSE	FALSE	TRUE	TRUE	FALSE	TRUE	TRUE	FALSE	FALSE	FALSE	FALSE	20.29	negative		Private Clinic
323	Lab Technician	negative	noMedsNotNeeded	female	thirtyFiveKgAndAbove				no	FALSE	FALSE	FALSE	FALSE	TRUE	TRUE	FALSE	FALSE	FALSE	FALSE	FALSE	16.02	negative		Private Clinic
257	Lab Technician	negative	noMedsNotNeeded	female	twentyFiveLessThan35kg				yes	TRUE	FALSE	FALSE	FALSE	FALSE	FALSE	FALSE	FALSE	TRUE	TRUE	FALSE	16.71	invalid	duplicate-A-257	Private Clinic
323	Lab Technician	positive	yes	male	thirtyFiveKgAndAbove				no	FALSE	FALSE	TRUE	FALSE	TRUE	TRUE	FALSE	FALSE	FALSE	FALSE	FALSE	18.8	positive		Private Clinic
211	CHV	negative	noMedsNotNeeded	male	thirtyFiveKgAndAbove				no	TRUE	FALSE	TRUE	FALSE	FALSE	TRUE	TRUE	FALSE	FALSE	FALSE	FALSE	23.53	cant_tell		CHV
173	CHV	positive	yes	female	thirtyFiveKgAndAbove				no	TRUE	FALSE	FALSE	FALSE	TRUE	FALSE	FALSE	TRUE	FALSE	FALSE	FALSE	16.3	positive		CHV
99	Lab Technician	negative	noMedsNotNeeded	female	thirtyFiveKgAndAbove				yes	TRUE	FALSE	FALSE	TRUE	FALSE	FALSE	FALSE	FALSE	FALSE	FALSE	FALSE	188.95	negative		Private Clinic
120	CHV	negative	noMedsNotNeeded	female	thirtyFiveKgAndAbove				yes	TRUE	FALSE	FALSE	FALSE	TRUE	TRUE	FALSE	FALSE	FALSE	FALSE	FALSE	17.52	negative		CHV
323	Lab Technician	negative	noMedsNotNeeded	male	thirtyFiveKgAndAbove				no	FALSE	FALSE	FALSE	FALSE	TRUE	FALSE	FALSE	FALSE	TRUE	FALSE	FALSE	15.8	negative		Private Clinic
323	Lab Technician	negative	noMedsNotNeeded	male	thirtyFiveKgAndAbove				no	FALSE	FALSE	FALSE	FALSE	TRUE	FALSE	FALSE	FALSE	FALSE	FALSE	FALSE	15.8	negative		Private Clinic
323	Lab Technician	negative	noMedsNotNeeded	female	thirtyFiveKgAndAbove				no	TRUE	FALSE	FALSE	FALSE	FALSE	FALSE	FALSE	FALSE	TRUE	FALSE	FALSE	16.89	negative		Private Clinic
278	Lab Technician	negative	noMedsNotAvailable	male	thirtyFiveKgAndAbove			no	yes	FALSE	FALSE	TRUE	TRUE	TRUE	TRUE	TRUE	FALSE	FALSE	FALSE	FALSE	19.77	negative		Private Clinic
186	Lab Technician	negative	noMedsNotAvailable	male	thirtyFiveKgAndAbove			no	no	TRUE	FALSE	FALSE	TRUE	FALSE	FALSE	FALSE	FALSE	FALSE	FALSE	FALSE	962.46	negative		Private Clinic
257	Lab Technician	negative	yes	female	thirtyFiveKgAndAbove	Had malaria symptoms			yes	FALSE	FALSE	TRUE	TRUE	TRUE	FALSE	FALSE	TRUE	FALSE	FALSE	FALSE	879.62	invalid	duplicate-A-257	Private Clinic
323	Lab Technician	negative	noMedsNotNeeded	female	fifteenLessThan25kg				no	FALSE	FALSE	FALSE	FALSE	FALSE	FALSE	FALSE	FALSE	FALSE	FALSE	TRUE	20.51	negative		Private Clinic
26	Lab Technician	negative	noMedsNotAvailable	female	thirtyFiveKgAndAbove			no	no	TRUE	FALSE	FALSE	FALSE	TRUE	FALSE	TRUE	FALSE	FALSE	FALSE	FALSE	16.88	negative		Private Clinic
186	Lab Technician	negative	noMedsNotAvailable	male	thirtyFiveKgAndAbove			no	yes	FALSE	FALSE	FALSE	TRUE	TRUE	FALSE	FALSE	FALSE	TRUE	FALSE	FALSE	15.7	negative		Private Clinic
323	Lab Technician	negative	noMedsNotNeeded	female	thirtyFiveKgAndAbove				no	FALSE	FALSE	FALSE	FALSE	TRUE	TRUE	FALSE	FALSE	FALSE	FALSE	FALSE	17.95	negative		Private Clinic
26	Lab Technician	negative	noMedsNotAvailable	female	thirtyFiveKgAndAbove			no	no	FALSE	FALSE	TRUE	FALSE	TRUE	TRUE	FALSE	FALSE	FALSE	FALSE	FALSE	18.97	negative		Private Clinic
304	Lab Technician	positive	yes	male	thirtyFiveKgAndAbove				no	FALSE	FALSE	TRUE	TRUE	TRUE	TRUE	FALSE	FALSE	FALSE	FALSE	FALSE	15.43	positive		Private Clinic
308	Lab Technician	negative	noMedsNotNeeded	female	thirtyFiveKgAndAbove				no	FALSE	FALSE	FALSE	TRUE	TRUE	FALSE	FALSE	FALSE	FALSE	FALSE	FALSE	24.48	negative		Private Clinic
278	Lab Technician	negative	noMedsNotAvailable	male	thirtyFiveKgAndAbove			no	no	FALSE	FALSE	FALSE	TRUE	TRUE	FALSE	FALSE	FALSE	FALSE	FALSE	FALSE	15.55	negative		Private Clinic
26	Lab Technician	negative	noMedsNotAvailable	male	thirtyFiveKgAndAbove			no	no	FALSE	FALSE	TRUE	FALSE	TRUE	TRUE	FALSE	FALSE	FALSE	FALSE	FALSE	16.51	negative		Private Clinic
323	Lab Technician	negative	noMedsNotNeeded	female	thirtyFiveKgAndAbove				yes	FALSE	FALSE	FALSE	FALSE	TRUE	FALSE	TRUE	FALSE	TRUE	FALSE	FALSE	19.96	negative		Private Clinic
308	Lab Technician	negative	noMedsNotNeeded	female	thirtyFiveKgAndAbove				yes	FALSE	FALSE	TRUE	TRUE	TRUE	FALSE	TRUE	FALSE	FALSE	FALSE	FALSE	15.97	negative		Private Clinic
278	Lab Technician	negative	noMedsNotAvailable	female	thirtyFiveKgAndAbove			no	no	TRUE	FALSE	TRUE	TRUE	TRUE	FALSE	FALSE	FALSE	FALSE	FALSE	FALSE	16.24	negative		Private Clinic
186	Lab Technician	negative	noMedsNotAvailable	female	thirtyFiveKgAndAbove			no	no	FALSE	TRUE	FALSE	FALSE	FALSE	FALSE	FALSE	FALSE	FALSE	FALSE	FALSE	15.38			Private Clinic
201	Lab Technician	negative	noMedsNotAvailable	male	twentyFiveLessThan35kg			no	no	TRUE	FALSE	FALSE	FALSE	TRUE	FALSE	FALSE	TRUE	FALSE	TRUE	FALSE	17.7			Private Clinic
278	Lab Technician	negative	noMedsNotAvailable	female	thirtyFiveKgAndAbove			no	no	FALSE	FALSE	FALSE	TRUE	TRUE	FALSE	FALSE	FALSE	FALSE	FALSE	FALSE	26.07	negative		Private Clinic
308	Lab Technician	negative	noMedsNotNeeded	female	thirtyFiveKgAndAbove				no	FALSE	FALSE	FALSE	TRUE	TRUE	FALSE	FALSE	FALSE	FALSE	FALSE	FALSE	20.28	negative		Private Clinic
323	Lab Technician	negative	noMedsNotNeeded	male	thirtyFiveKgAndAbove				no	FALSE	FALSE	FALSE	FALSE	FALSE	TRUE	FALSE	FALSE	FALSE	FALSE	TRUE	15.79	negative		Private Clinic
308	Lab Technician	negative	noMedsNotNeeded	female	thirtyFiveKgAndAbove				yes	FALSE	FALSE	TRUE	TRUE	TRUE	TRUE	FALSE	FALSE	FALSE	FALSE	TRUE	21.54	negative		Private Clinic
322	Lab Technician	negative	yes	male	thirtyFiveKgAndAbove	Signs and symptoms			no	TRUE	FALSE	FALSE	TRUE	TRUE	FALSE	FALSE	FALSE	FALSE	FALSE	FALSE	16.96	negative	duplicate-A-322	Private Clinic
323	Lab Technician	negative	noMedsNotNeeded	male	thirtyFiveKgAndAbove				no	FALSE	FALSE	FALSE	TRUE	TRUE	FALSE	FALSE	FALSE	FALSE	FALSE	TRUE	16.13	negative		Private Clinic
308	Lab Technician	negative	noMedsNotNeeded	female	thirtyFiveKgAndAbove				no	FALSE	FALSE	FALSE	TRUE	TRUE	FALSE	FALSE	FALSE	FALSE	FALSE	FALSE	16.19	negative		Private Clinic
26	Lab Technician	negative	noMedsNotAvailable	male	thirtyFiveKgAndAbove			no	no	TRUE	FALSE	FALSE	FALSE	TRUE	FALSE	FALSE	FALSE	FALSE	FALSE	FALSE	19.67	negative		Private Clinic
278	Lab Technician	negative	noMedsNotAvailable	male	thirtyFiveKgAndAbove			no	no	FALSE	FALSE	TRUE	TRUE	TRUE	FALSE	FALSE	FALSE	FALSE	FALSE	FALSE	19.69	negative		Private Clinic
322	Lab Technician	negative	yes	male	thirtyFiveKgAndAbove	Microscopy turned positive			yes	FALSE	FALSE	TRUE	TRUE	TRUE	FALSE	FALSE	TRUE	FALSE	FALSE	FALSE	17.95	negative	duplicate-A-322	Private Clinic
323	Lab Technician	negative	noMedsNotNeeded	female	thirtyFiveKgAndAbove				yes	TRUE	FALSE	FALSE	FALSE	TRUE	FALSE	FALSE	FALSE	FALSE	FALSE	TRUE	17.48	negative		Private Clinic
207	Nurse	negative	noMedsNotNeeded	male	thirtyFiveKgAndAbove				no	TRUE	FALSE	TRUE	FALSE	TRUE	FALSE	FALSE	FALSE	FALSE	FALSE	FALSE	15.41	positive		Private Clinic
186	Lab Technician	positive	noMedsNotAvailable	female	thirtyFiveKgAndAbove			no	no	FALSE	TRUE	FALSE	FALSE	FALSE	FALSE	FALSE	FALSE	FALSE	FALSE	FALSE	18.94	positive		Private Clinic
26	Lab Technician	negative	noMedsNotAvailable	male	thirtyFiveKgAndAbove			no	no	TRUE	FALSE	FALSE	TRUE	TRUE	FALSE	FALSE	FALSE	FALSE	FALSE	FALSE	17.79	negative		Private Clinic
32	Lab Technician	negative	noMedsNotNeeded	female	thirtyFiveKgAndAbove				no	FALSE	FALSE	TRUE	TRUE	TRUE	TRUE	FALSE	FALSE	FALSE	FALSE	FALSE	16.21	negative		Private Clinic
99	Lab Technician	positive	yes	female	thirtyFiveKgAndAbove				no	FALSE	FALSE	FALSE	TRUE	TRUE	FALSE	FALSE	FALSE	FALSE	FALSE	FALSE	113.14	positive	duplicate-C-99	Private Clinic
26	Lab Technician	negative	noMedsNotAvailable	female	thirtyFiveKgAndAbove			no	no	TRUE	FALSE	FALSE	TRUE	FALSE	FALSE	FALSE	FALSE	FALSE	FALSE	FALSE	16.67	negative		Private Clinic
278	Lab Technician	negative	noMedsNotAvailable	female	thirtyFiveKgAndAbove			no	no	TRUE	FALSE	FALSE	FALSE	TRUE	FALSE	FALSE	FALSE	FALSE	FALSE	FALSE	32.55	negative		Private Clinic
9	CHV	positive	yes	female	thirtyFiveKgAndAbove				no	TRUE	FALSE	FALSE	FALSE	TRUE	FALSE	FALSE	FALSE	FALSE	FALSE	FALSE	22.27	positive		CHV
201	Lab Technician	negative	noMedsNotAvailable	female	twentyFiveLessThan35kg			no	no	TRUE	FALSE	FALSE	FALSE	TRUE	FALSE	FALSE	FALSE	FALSE	FALSE	FALSE	25.21	negative		Private Clinic
99	Lab Technician	positive	yes	male	thirtyFiveKgAndAbove				no	FALSE	FALSE	TRUE	FALSE	TRUE	FALSE	TRUE	FALSE	FALSE	FALSE	FALSE	18.34	positive	duplicate-B-99	Private Clinic
26	Lab Technician	negative	noMedsNotNeeded	male	thirtyFiveKgAndAbove				no	TRUE	FALSE	FALSE	FALSE	TRUE	FALSE	FALSE	FALSE	FALSE	FALSE	FALSE	20.9	negative		Private Clinic
9	CHV	negative	noMedsNotNeeded	female	thirtyFiveKgAndAbove				yes	TRUE	FALSE	FALSE	FALSE	TRUE	FALSE	FALSE	FALSE	FALSE	FALSE	FALSE	15.72	negative		CHV
99	Lab Technician	positive	yes	male	thirtyFiveKgAndAbove				no	TRUE	FALSE	FALSE	FALSE	TRUE	FALSE	TRUE	FALSE	FALSE	FALSE	FALSE	16.9	cant_tell	duplicate-B-99	Private Clinic
278	Lab Technician	positive	noMedsNotAvailable	female	thirtyFiveKgAndAbove			no	no	TRUE	FALSE	TRUE	FALSE	TRUE	FALSE	FALSE	FALSE	FALSE	FALSE	FALSE	17.72	positive		Private Clinic
125	Lab Technician	positive	yes	female	thirtyFiveKgAndAbove				no	FALSE	FALSE	TRUE	FALSE	TRUE	FALSE	FALSE	FALSE	FALSE	FALSE	FALSE	31.02	positive		Private Clinic
186	Lab Technician	negative	noMedsNotAvailable	female	thirtyFiveKgAndAbove			no	no	TRUE	FALSE	FALSE	FALSE	FALSE	FALSE	FALSE	FALSE	FALSE	FALSE	FALSE	15.72	negative		Private Clinic
99	Lab Technician	positive	yes	female	thirtyFiveKgAndAbove				no	TRUE	FALSE	FALSE	FALSE	TRUE	FALSE	TRUE	FALSE	TRUE	FALSE	FALSE	16.49	positive	duplicate-C-99	Private Clinic
9	CHV	negative	noMedsNotNeeded	female	thirtyFiveKgAndAbove				no	TRUE	FALSE	TRUE	TRUE	TRUE	TRUE	TRUE	FALSE	FALSE	FALSE	FALSE	18.3	negative		CHV
278	Lab Technician	positive	noMedsNotAvailable	male	thirtyFiveKgAndAbove			no	no	TRUE	FALSE	TRUE	FALSE	TRUE	FALSE	FALSE	FALSE	FALSE	FALSE	FALSE	15.49	positive		Private Clinic
201	Lab Technician	negative	noMedsNotAvailable	female	thirtyFiveKgAndAbove			no	no	FALSE	FALSE	FALSE	FALSE	TRUE	FALSE	FALSE	FALSE	FALSE	FALSE	TRUE	45.75	negative		Private Clinic
278	Lab Technician	negative	noMedsNotAvailable	female	thirtyFiveKgAndAbove			no	no	FALSE	FALSE	FALSE	TRUE	FALSE	FALSE	FALSE	FALSE	FALSE	FALSE	FALSE	16.44	negative		Private Clinic
26	Lab Technician	negative	noMedsNotNeeded	male	thirtyFiveKgAndAbove				no	FALSE	FALSE	TRUE	TRUE	TRUE	FALSE	FALSE	TRUE	FALSE	FALSE	FALSE	16.75	negative		Private Clinic
9	CHV	negative	noMedsNotNeeded	female	thirtyFiveKgAndAbove				no	FALSE	FALSE	TRUE	FALSE	TRUE	TRUE	FALSE	TRUE	FALSE	FALSE	FALSE	17.53	negative		CHV
99	Lab Technician	negative	noMedsNotNeeded	female	thirtyFiveKgAndAbove				yes	FALSE	FALSE	FALSE	TRUE	FALSE	FALSE	TRUE	FALSE	FALSE	FALSE	FALSE	15.83	negative	duplicate-D-99	Private Clinic
201	Lab Technician	negative	noMedsNotAvailable	male	thirtyFiveKgAndAbove			no	no	FALSE	FALSE	FALSE	TRUE	TRUE	TRUE	FALSE	FALSE	FALSE	FALSE	FALSE	30.32	negative		Private Clinic
99	Lab Technician	negative	noMedsNotNeeded	female	thirtyFiveKgAndAbove				no	TRUE	FALSE	FALSE	FALSE	TRUE	FALSE	FALSE	FALSE	TRUE	FALSE	FALSE	16.65	negative	duplicate-D-99	Private Clinic
323	Lab Technician	negative	noMedsNotNeeded	male	thirtyFiveKgAndAbove				no	FALSE	FALSE	TRUE	FALSE	FALSE	FALSE	FALSE	FALSE	FALSE	FALSE	FALSE	16.31	negative		Private Clinic
33	CHV	positive	yes	male	thirtyFiveKgAndAbove				yes	FALSE	FALSE	FALSE	FALSE	TRUE	FALSE	FALSE	FALSE	FALSE	FALSE	FALSE	1473.92	cant_tell		CHV
99	Lab Technician	negative	noMedsNotNeeded	female	thirtyFiveKgAndAbove				no	TRUE	FALSE	FALSE	FALSE	TRUE	FALSE	TRUE	FALSE	FALSE	FALSE	FALSE	19.39	negative		Private Clinic
205	Lab Technician	negative	noMedsNotNeeded	female	thirtyFiveKgAndAbove				no	FALSE	FALSE	FALSE	TRUE	TRUE	FALSE	FALSE	FALSE	FALSE	FALSE	FALSE	15.66	negative		Private Clinic
323	Lab Technician	negative	yes	male	thirtyFiveKgAndAbove	Microscopy is positive			no	FALSE	FALSE	FALSE	FALSE	TRUE	FALSE	TRUE	FALSE	FALSE	FALSE	FALSE	25.93	negative		Private Clinic
99	Lab Technician	positive	yes	male	thirtyFiveKgAndAbove				yes	FALSE	FALSE	FALSE	FALSE	TRUE	TRUE	TRUE	FALSE	FALSE	FALSE	FALSE	22.04	positive	duplicate-E-99	Private Clinic
323	Lab Technician	negative	yes	female	thirtyFiveKgAndAbove	Microscopy is positive			no	FALSE	FALSE	FALSE	FALSE	FALSE	FALSE	FALSE	FALSE	FALSE	FALSE	TRUE	16.34	negative		Private Clinic
33	CHV	positive	yes	female	thirtyFiveKgAndAbove				yes	FALSE	FALSE	FALSE	FALSE	FALSE	FALSE	FALSE	FALSE	TRUE	FALSE	FALSE	48.9	cant_tell		CHV
254	CHV	negative		female	fiveLessThan15kg				no	FALSE	TRUE	FALSE	FALSE	FALSE	FALSE	FALSE	FALSE	FALSE	FALSE	FALSE	5561.38	cant_tell		CHV
99	Lab Technician	positive	yes	female	thirtyFiveKgAndAbove				no	TRUE	FALSE	FALSE	FALSE	TRUE	FALSE	TRUE	TRUE	FALSE	FALSE	FALSE	20.54	positive	duplicate-E-99	Private Clinic
26	Lab Technician	negative	noMedsNotNeeded	female	thirtyFiveKgAndAbove				no	TRUE	FALSE	TRUE	TRUE	FALSE	FALSE	FALSE	FALSE	FALSE	FALSE	FALSE	28.3	negative		Private Clinic
99	Lab Technician	negative	noMedsNotNeeded	female	thirtyFiveKgAndAbove				no	TRUE	FALSE	FALSE	TRUE	FALSE	FALSE	FALSE	TRUE	FALSE	FALSE	FALSE	22.03	negative		Private Clinic
9	CHV	negative	noMedsNotNeeded	female	thirtyFiveKgAndAbove				no	FALSE	FALSE	TRUE	TRUE	TRUE	FALSE	TRUE	TRUE	FALSE	FALSE	FALSE	16.71	negative		CHV
105	CHV	negative	noMedsNotNeeded	male	thirtyFiveKgAndAbove				yes	TRUE	FALSE	FALSE	FALSE	TRUE	TRUE	FALSE	FALSE	FALSE	FALSE	FALSE	16.6	negative		CHV
97	Nurse	positive	yes	male	thirtyFiveKgAndAbove				no	FALSE	FALSE	FALSE	TRUE	TRUE	TRUE	FALSE	FALSE	FALSE	FALSE	FALSE	20.91	cant_tell		Private Clinic
99	Lab Technician	positive	yes	male	thirtyFiveKgAndAbove				no	TRUE	FALSE	FALSE	FALSE	FALSE	FALSE	FALSE	FALSE	FALSE	FALSE	TRUE	16.34	positive		Private Clinic
322	Lab Technician	negative	noMedsNotNeeded	female	thirtyFiveKgAndAbove				no	TRUE	FALSE	TRUE	TRUE	TRUE	TRUE	FALSE	FALSE	FALSE	FALSE	FALSE	25.1	negative		Private Clinic
125	Lab Technician	negative	noMedsNotNeeded	female	thirtyFiveKgAndAbove				no	FALSE	FALSE	FALSE	FALSE	TRUE	TRUE	FALSE	FALSE	FALSE	FALSE	FALSE	16.09	negative		Private Clinic
323	Lab Technician	negative	yes	male	thirtyFiveKgAndAbove	Microscopy is positive			no	FALSE	FALSE	FALSE	FALSE	TRUE	FALSE	FALSE	FALSE	FALSE	FALSE	FALSE	16.74	negative		Private Clinic
26	Lab Technician	positive	noMedsNotAvailable	female	thirtyFiveKgAndAbove			yes	no	TRUE	FALSE	FALSE	TRUE	TRUE	FALSE	FALSE	FALSE	FALSE	FALSE	FALSE	21.34	positive		Private Clinic
304	Lab Technician	negative	noMedsNotNeeded	male	thirtyFiveKgAndAbove				no	TRUE	FALSE	TRUE	TRUE	TRUE	TRUE	FALSE	FALSE	FALSE	FALSE	FALSE	16.82	negative		Private Clinic
97	Nurse	negative	noMedsNotNeeded	male	thirtyFiveKgAndAbove				yes	FALSE	FALSE	FALSE	FALSE	TRUE	TRUE	FALSE	FALSE	FALSE	FALSE	FALSE	16.77	negative		Private Clinic
125	Lab Technician	positive	yes	female	thirtyFiveKgAndAbove				yes	FALSE	FALSE	TRUE	TRUE	TRUE	FALSE	FALSE	FALSE	FALSE	FALSE	FALSE	17.62	positive		Private Clinic
323	Lab Technician	negative	yes	male	thirtyFiveKgAndAbove	Microscopy is positive			yes	FALSE	FALSE	FALSE	FALSE	TRUE	FALSE	FALSE	FALSE	FALSE	FALSE	TRUE	15.78	negative		Private Clinic
201	Lab Technician	negative	noMedsNotAvailable	female	thirtyFiveKgAndAbove			no	no	FALSE	FALSE	FALSE	FALSE	TRUE	TRUE	FALSE	FALSE	FALSE	FALSE	FALSE	17.1	negative		Private Clinic
304	Lab Technician	positive	yes	male	thirtyFiveKgAndAbove				no	TRUE	FALSE	TRUE	FALSE	TRUE	TRUE	FALSE	TRUE	FALSE	FALSE	FALSE	17.25	positive		Private Clinic
201	Lab Technician	negative	noMedsNotAvailable	male	thirtyFiveKgAndAbove			no	no	FALSE	FALSE	FALSE	TRUE	TRUE	FALSE	TRUE	FALSE	FALSE	FALSE	FALSE	46.13	negative		Private Clinic
97	Nurse	negative	noMedsNotNeeded	female	thirtyFiveKgAndAbove				no	FALSE	FALSE	FALSE	TRUE	TRUE	FALSE	FALSE	FALSE	FALSE	FALSE	TRUE	16.09	negative		Private Clinic
201	Lab Technician	negative	noMedsNotAvailable	male	twentyFiveLessThan35kg			no	no	TRUE	FALSE	TRUE	FALSE	TRUE	FALSE	FALSE	FALSE	FALSE	FALSE	FALSE	19.22	negative		Private Clinic
108	Clinical Officer	negative	noMedsNotNeeded	female	thirtyFiveKgAndAbove				no	FALSE	FALSE	FALSE	TRUE	FALSE	FALSE	FALSE	FALSE	FALSE	FALSE	FALSE	15.57	negative		Private Clinic
278	Lab Technician	negative	noMedsNotAvailable	male	thirtyFiveKgAndAbove			no	no	FALSE	FALSE	TRUE	FALSE	TRUE	FALSE	FALSE	FALSE	FALSE	FALSE	FALSE	18.35	negative		Private Clinic
108	Clinical Officer	positive	yes	female	thirtyFiveKgAndAbove				no	FALSE	FALSE	TRUE	TRUE	TRUE	FALSE	FALSE	FALSE	FALSE	FALSE	FALSE	18.16	positive		Private Clinic
108	Clinical Officer	negative	noMedsNotNeeded	male	thirtyFiveKgAndAbove				yes	FALSE	FALSE	FALSE	FALSE	TRUE	TRUE	TRUE	FALSE	FALSE	FALSE	FALSE	15.62	negative		Private Clinic
304	Lab Technician	negative	noMedsNotNeeded	female	thirtyFiveKgAndAbove				no	FALSE	FALSE	TRUE	TRUE	TRUE	TRUE	FALSE	TRUE	TRUE	FALSE	FALSE	16.46	negative		Private Clinic
308	Lab Technician	negative	noMedsNotNeeded	female	thirtyFiveKgAndAbove				no	FALSE	FALSE	TRUE	TRUE	TRUE	FALSE	TRUE	FALSE	FALSE	FALSE	FALSE	22.69	negative	duplicate-B-308	Private Clinic
323	Lab Technician	negative	noMedsNotNeeded	female	thirtyFiveKgAndAbove				yes	TRUE	FALSE	FALSE	FALSE	FALSE	TRUE	TRUE	FALSE	FALSE	FALSE	TRUE	20.29	negative		Private Clinic
108	Clinical Officer	negative	noMedsNotNeeded	female	thirtyFiveKgAndAbove				no	FALSE	FALSE	TRUE	TRUE	FALSE	FALSE	TRUE	FALSE	FALSE	FALSE	FALSE	15.49	negative		Private Clinic
278	Lab Technician	negative	noMedsNotAvailable	male	thirtyFiveKgAndAbove			no	no	TRUE	FALSE	TRUE	TRUE	TRUE	FALSE	FALSE	FALSE	FALSE	FALSE	FALSE	19.48	negative	duplicate-C-278	Private Clinic
308	Lab Technician	negative	noMedsNotNeeded	male	thirtyFiveKgAndAbove				yes	FALSE	FALSE	FALSE	TRUE	TRUE	FALSE	FALSE	FALSE	FALSE	FALSE	FALSE	19.78	negative	duplicate-B-308	Private Clinic
323	Lab Technician	negative	noMedsNotNeeded	male	thirtyFiveKgAndAbove				yes	FALSE	FALSE	FALSE	FALSE	FALSE	FALSE	FALSE	FALSE	FALSE	FALSE	TRUE	15.96	negative		Private Clinic
9	CHV	positive	yes	female	thirtyFiveKgAndAbove				no	TRUE	FALSE	TRUE	TRUE	TRUE	TRUE	TRUE	FALSE	FALSE	FALSE	FALSE	17.96	positive		CHV
278	Lab Technician	negative	noMedsNotAvailable	male	twentyFiveLessThan35kg			no	no	FALSE	FALSE	FALSE	TRUE	TRUE	FALSE	FALSE	FALSE	FALSE	FALSE	FALSE	23.07	negative		Private Clinic
278	Lab Technician	negative	noMedsNotAvailable	female	thirtyFiveKgAndAbove			no	no	FALSE	FALSE	FALSE	TRUE	FALSE	FALSE	TRUE	FALSE	FALSE	FALSE	FALSE	27.08	negative		Private Clinic
186	Lab Technician	positive	noMedsNotAvailable	female	thirtyFiveKgAndAbove			yes	no	FALSE	TRUE	FALSE	FALSE	FALSE	FALSE	FALSE	FALSE	FALSE	FALSE	FALSE	20.28	negative		Private Clinic
201	Lab Technician	negative	noMedsNotAvailable	male	thirtyFiveKgAndAbove			no	yes	FALSE	FALSE	FALSE	FALSE	TRUE	FALSE	FALSE	FALSE	FALSE	FALSE	FALSE	28.29	negative		Private Clinic
323	Lab Technician	negative	noMedsNotNeeded	female	thirtyFiveKgAndAbove				yes	FALSE	FALSE	TRUE	FALSE	TRUE	FALSE	FALSE	FALSE	FALSE	FALSE	TRUE	17.21	negative		Private Clinic
278	Lab Technician	negative	noMedsNotAvailable	female	thirtyFiveKgAndAbove			no	yes	FALSE	FALSE	FALSE	TRUE	TRUE	TRUE	FALSE	FALSE	FALSE	FALSE	FALSE	16.69	negative	duplicate-C-278	Private Clinic
26	Lab Technician	negative	noMedsNotNeeded	female	thirtyFiveKgAndAbove				no	TRUE	FALSE	FALSE	FALSE	TRUE	FALSE	FALSE	FALSE	FALSE	FALSE	FALSE	16.34	negative		Private Clinic
201	Lab Technician	negative	noMedsNotAvailable	female	thirtyFiveKgAndAbove			no	yes	TRUE	FALSE	TRUE	TRUE	TRUE	TRUE	FALSE	FALSE	FALSE	FALSE	FALSE	32.87	negative		Private Clinic
235	CHV	positive	yes	female	twentyFiveLessThan35kg				no	TRUE	FALSE	FALSE	FALSE	TRUE	TRUE	FALSE	FALSE	FALSE	FALSE	FALSE	17.24	positive		CHV
105	CHV	positive	yes	female	thirtyFiveKgAndAbove				yes	TRUE	FALSE	TRUE	FALSE	TRUE	TRUE	FALSE	FALSE	FALSE	FALSE	FALSE	15.65	positive		CHV
278	Lab Technician	negative	noMedsNotAvailable	female	thirtyFiveKgAndAbove			no	no	FALSE	FALSE	FALSE	TRUE	TRUE	TRUE	TRUE	FALSE	FALSE	FALSE	FALSE	27.94	negative		Private Clinic
26	Lab Technician	positive	noMedsNotAvailable	male	thirtyFiveKgAndAbove			no	no	TRUE	FALSE	FALSE	TRUE	FALSE	TRUE	FALSE	FALSE	FALSE	FALSE	FALSE	23.09	positive		Private Clinic
322	Lab Technician	positive	yes	male	thirtyFiveKgAndAbove				yes	TRUE	FALSE	TRUE	TRUE	TRUE	FALSE	TRUE	FALSE	FALSE	FALSE	TRUE	17.32	positive		Private Clinic
186	Lab Technician	negative	noMedsNotAvailable	female	thirtyFiveKgAndAbove			no	no	FALSE	TRUE	FALSE	FALSE	FALSE	FALSE	FALSE	FALSE	FALSE	FALSE	FALSE	16.84	negative		Private Clinic
323	Lab Technician	negative	noMedsNotNeeded	female	thirtyFiveKgAndAbove				no	FALSE	FALSE	FALSE	FALSE	FALSE	FALSE	FALSE	FALSE	TRUE	FALSE	TRUE	18.07	negative		Private Clinic
235	CHV	positive	yes	male	thirtyFiveKgAndAbove				no	TRUE	FALSE	FALSE	TRUE	TRUE	FALSE	TRUE	TRUE	FALSE	TRUE	FALSE	16.61	positive		CHV
323	Lab Technician	negative	yes	female	twentyFiveLessThan35kg	Microscopy is positive			no	FALSE	FALSE	FALSE	FALSE	FALSE	FALSE	FALSE	FALSE	FALSE	FALSE	TRUE	20	negative		Private Clinic
201	Lab Technician	positive	noMedsNotAvailable	male	thirtyFiveKgAndAbove			no	no	FALSE	FALSE	FALSE	TRUE	TRUE	FALSE	FALSE	FALSE	FALSE	FALSE	FALSE	19.66			Private Clinic
304	Lab Technician	negative	noMedsNotNeeded	female	thirtyFiveKgAndAbove				no	TRUE	FALSE	TRUE	TRUE	TRUE	TRUE	FALSE	TRUE	FALSE	FALSE	FALSE	17.27	negative		Private Clinic
308	Lab Technician	positive	yes	male	thirtyFiveKgAndAbove				no	FALSE	FALSE	FALSE	TRUE	TRUE	TRUE	FALSE	FALSE	FALSE	FALSE	FALSE	18.72	positive		Private Clinic
323	Lab Technician	negative	yes	female	thirtyFiveKgAndAbove	Microscopy is positive			yes	FALSE	FALSE	FALSE	FALSE	FALSE	FALSE	TRUE	FALSE	FALSE	FALSE	TRUE	15.86	negative		Private Clinic
278	Lab Technician	positive	noMedsNotAvailable	male	thirtyFiveKgAndAbove			no	no	FALSE	FALSE	FALSE	TRUE	TRUE	TRUE	FALSE	FALSE	FALSE	FALSE	FALSE	20.73	positive		Private Clinic
26	Lab Technician	positive	noMedsNotAvailable	male	thirtyFiveKgAndAbove			no	no	TRUE	FALSE	FALSE	FALSE	TRUE	TRUE	FALSE	FALSE	FALSE	FALSE	FALSE	40.64	positive		Private Clinic
322	Lab Technician	positive	yes	male	thirtyFiveKgAndAbove				no	TRUE	FALSE	TRUE	TRUE	TRUE	FALSE	TRUE	FALSE	TRUE	FALSE	FALSE	18.9	negative		Private Clinic
323	Lab Technician	negative	noMedsNotNeeded	female	thirtyFiveKgAndAbove				no	FALSE	FALSE	FALSE	FALSE	TRUE	FALSE	FALSE	FALSE	FALSE	FALSE	TRUE	19.25	negative		Private Clinic
322	Lab Technician	positive	yes	male	thirtyFiveKgAndAbove				no	TRUE	FALSE	TRUE	TRUE	TRUE	TRUE	FALSE	FALSE	FALSE	FALSE	FALSE	15.66	positive		Private Clinic
201	Lab Technician	negative	noMedsNotAvailable	male	thirtyFiveKgAndAbove			no	no	TRUE	FALSE	TRUE	TRUE	TRUE	TRUE	FALSE	FALSE	FALSE	FALSE	FALSE	16.27	negative		Private Clinic
304	Lab Technician	positive	yes	female	thirtyFiveKgAndAbove				no	TRUE	FALSE	TRUE	TRUE	TRUE	TRUE	TRUE	TRUE	FALSE	FALSE	FALSE	19.56	positive		Private Clinic
323	Lab Technician	negative	noMedsNotNeeded	male	thirtyFiveKgAndAbove				yes	FALSE	FALSE	FALSE	FALSE	TRUE	FALSE	TRUE	FALSE	FALSE	FALSE	TRUE	16.16	negative		Private Clinic
297	Clinical Officer	positive	yes	female	twentyFiveLessThan35kg				yes	TRUE	FALSE	FALSE	TRUE	TRUE	FALSE	TRUE	FALSE	FALSE	FALSE	FALSE	16.03	positive		Private Clinic
297	Clinical Officer	negative	noMedsNotNeeded	male	thirtyFiveKgAndAbove				no	FALSE	FALSE	FALSE	FALSE	TRUE	TRUE	FALSE	FALSE	FALSE	FALSE	FALSE	15.43	negative	duplicate-A-297	Private Clinic
278	Lab Technician	positive	noMedsNotAvailable	female	thirtyFiveKgAndAbove			no	no	TRUE	FALSE	TRUE	FALSE	TRUE	FALSE	FALSE	FALSE	FALSE	FALSE	FALSE	19.6	positive	duplicate-A-278	Private Clinic
125	Lab Technician	positive	yes	male	thirtyFiveKgAndAbove				yes	FALSE	FALSE	TRUE	TRUE	TRUE	FALSE	FALSE	FALSE	FALSE	FALSE	FALSE	16.36	positive		Private Clinic
201	Lab Technician	negative	noMedsNotAvailable	male	thirtyFiveKgAndAbove			no	no	TRUE	FALSE	TRUE	FALSE	TRUE	FALSE	FALSE	FALSE	FALSE	FALSE	FALSE	19.06			Private Clinic
278	Lab Technician	positive	noMedsNotAvailable	female	thirtyFiveKgAndAbove			no	no	FALSE	FALSE	FALSE	TRUE	TRUE	FALSE	FALSE	FALSE	FALSE	FALSE	FALSE	17.62	positive	duplicate-A-278	Private Clinic
97	Nurse	negative	noMedsNotNeeded	female	thirtyFiveKgAndAbove				no	FALSE	FALSE	FALSE	TRUE	TRUE	FALSE	TRUE	FALSE	FALSE	FALSE	TRUE	16.64	negative		Private Clinic
323	Lab Technician	negative	yes	female	thirtyFiveKgAndAbove	Microscopy is positive			yes	FALSE	FALSE	FALSE	FALSE	TRUE	TRUE	FALSE	FALSE	TRUE	FALSE	FALSE	34.47	negative		Private Clinic
97	Nurse	positive	yes	female	thirtyFiveKgAndAbove				no	FALSE	FALSE	TRUE	FALSE	TRUE	TRUE	FALSE	FALSE	FALSE	FALSE	FALSE	17.08			Private Clinic
207	Nurse	positive	yes	female	thirtyFiveKgAndAbove				no	TRUE	FALSE	TRUE	FALSE	FALSE	FALSE	FALSE	TRUE	FALSE	FALSE	FALSE	17.24	positive		Private Clinic
90	CHV	negative	noMedsNotNeeded	female	thirtyFiveKgAndAbove				no	TRUE	FALSE	FALSE	TRUE	TRUE	TRUE	FALSE	FALSE	FALSE	FALSE	FALSE	16.37	negative		CHV
323	Lab Technician	negative	yes	male	thirtyFiveKgAndAbove	Microscopy positive			no	FALSE	FALSE	FALSE	FALSE	TRUE	FALSE	FALSE	FALSE	FALSE	FALSE	TRUE	21.12	negative		Private Clinic
90	CHV	negative	noMedsNotNeeded	female	thirtyFiveKgAndAbove				yes	TRUE	FALSE	TRUE	TRUE	FALSE	TRUE	FALSE	FALSE	FALSE	FALSE	FALSE	16.31	negative		CHV
323	Lab Technician	negative	noMedsNotNeeded	male	thirtyFiveKgAndAbove				no	TRUE	FALSE	FALSE	FALSE	TRUE	FALSE	TRUE	FALSE	FALSE	FALSE	FALSE	18.24	negative		Private Clinic
297	Clinical Officer	negative	noMedsNotNeeded	female	thirtyFiveKgAndAbove				yes	FALSE	FALSE	FALSE	TRUE	TRUE	FALSE	FALSE	FALSE	FALSE	FALSE	FALSE	160.91	negative	duplicate-A-297	Private Clinic
32	Lab Technician	negative	noMedsNotNeeded	female	thirtyFiveKgAndAbove				no	FALSE	FALSE	TRUE	TRUE	TRUE	FALSE	FALSE	FALSE	FALSE	FALSE	FALSE	15.47	negative		Private Clinic
323	Lab Technician	negative	noMedsNotNeeded	male	thirtyFiveKgAndAbove				yes	TRUE	FALSE	TRUE	FALSE	TRUE	TRUE	TRUE	FALSE	FALSE	FALSE	FALSE	20.63	negative		Private Clinic
105	CHV	positive	yes	female	thirtyFiveKgAndAbove				yes	TRUE	FALSE	FALSE	TRUE	TRUE	TRUE	FALSE	FALSE	FALSE	FALSE	FALSE	15.51	positive		CHV
97	Nurse	negative	noMedsNotNeeded	male	thirtyFiveKgAndAbove				yes	FALSE	FALSE	FALSE	TRUE	TRUE	FALSE	FALSE	FALSE	FALSE	FALSE	TRUE	115.63	negative		Private Clinic
304	Lab Technician	positive	yes	female	thirtyFiveKgAndAbove				no	TRUE	FALSE	TRUE	TRUE	TRUE	FALSE	TRUE	TRUE	FALSE	FALSE	FALSE	51.51	positive		Private Clinic
97	Nurse	positive	yes	female	thirtyFiveKgAndAbove				no	FALSE	FALSE	TRUE	TRUE	FALSE	TRUE	FALSE	FALSE	FALSE	FALSE	FALSE	15.93	positive		Private Clinic
97	Nurse	negative	noMedsNotNeeded	female	thirtyFiveKgAndAbove				yes	FALSE	FALSE	FALSE	TRUE	TRUE	FALSE	FALSE	FALSE	FALSE	FALSE	FALSE	22.06	negative	duplicate-D-97	Private Clinic
97	Nurse	negative	noMedsNotNeeded	female	thirtyFiveKgAndAbove				no	FALSE	FALSE	FALSE	FALSE	TRUE	FALSE	TRUE	FALSE	FALSE	FALSE	TRUE	15.86	negative	duplicate-D-97	Private Clinic
201	Lab Technician	negative	noMedsNotAvailable	male	fifteenLessThan25kg			no	no	TRUE	FALSE	TRUE	FALSE	TRUE	FALSE	FALSE	FALSE	TRUE	FALSE	FALSE	96.93	negative		Private Clinic
201	Lab Technician	negative	noMedsNotAvailable	female	thirtyFiveKgAndAbove			no	no	FALSE	FALSE	FALSE	TRUE	TRUE	FALSE	FALSE	FALSE	FALSE	FALSE	FALSE	25.04	negative		Private Clinic
108	Clinical Officer	negative	noMedsNotNeeded	male	thirtyFiveKgAndAbove				yes	FALSE	FALSE	TRUE	FALSE	TRUE	TRUE	FALSE	TRUE	FALSE	FALSE	FALSE	16.61	negative		Private Clinic
278	Lab Technician	negative	noMedsNotAvailable	male	thirtyFiveKgAndAbove			no	no	FALSE	FALSE	FALSE	TRUE	TRUE	FALSE	FALSE	FALSE	FALSE	FALSE	FALSE	16.04	negative		Private Clinic
97	Nurse	negative	noMedsNotNeeded	female	thirtyFiveKgAndAbove				no	FALSE	FALSE	FALSE	TRUE	TRUE	FALSE	TRUE	FALSE	TRUE	FALSE	FALSE	17.22	negative		Private Clinic
108	Clinical Officer	negative	noMedsNotNeeded	male	thirtyFiveKgAndAbove				no	FALSE	FALSE	FALSE	FALSE	TRUE	TRUE	TRUE	FALSE	FALSE	FALSE	FALSE	42.31	negative		Private Clinic
323	Lab Technician	negative	yes	male	thirtyFiveKgAndAbove	Microscopy positive			yes	FALSE	FALSE	FALSE	FALSE	TRUE	FALSE	FALSE	FALSE	FALSE	FALSE	TRUE	15.88	negative		Private Clinic
304	Lab Technician	negative	noMedsNotNeeded	male	thirtyFiveKgAndAbove				no	FALSE	FALSE	FALSE	TRUE	TRUE	TRUE	FALSE	TRUE	TRUE	FALSE	FALSE	16.5	negative		Private Clinic
97	Nurse	negative	noMedsNotNeeded	female	thirtyFiveKgAndAbove				no	FALSE	FALSE	FALSE	TRUE	FALSE	TRUE	FALSE	FALSE	FALSE	FALSE	FALSE	15.88	negative		Private Clinic
323	Lab Technician	negative	yes	female	thirtyFiveKgAndAbove	Microscopy positive			no	TRUE	FALSE	TRUE	TRUE	TRUE	FALSE	FALSE	FALSE	FALSE	FALSE	FALSE	17.36	negative		Private Clinic
278	Lab Technician	negative	noMedsNotAvailable	other	thirtyFiveKgAndAbove			no	yes	TRUE	FALSE	TRUE	TRUE	TRUE	FALSE	FALSE	FALSE	FALSE	FALSE	FALSE	19.84	negative		Private Clinic
97	Nurse	negative	noMedsNotNeeded	male	thirtyFiveKgAndAbove				yes	TRUE	FALSE	FALSE	TRUE	TRUE	TRUE	FALSE	FALSE	FALSE	FALSE	FALSE	15.66	negative		Private Clinic
97	Nurse	negative	noMedsNotNeeded	female	thirtyFiveKgAndAbove				yes	FALSE	FALSE	FALSE	TRUE	TRUE	TRUE	FALSE	FALSE	FALSE	FALSE	FALSE	15.96	negative		Private Clinic
278	Lab Technician	negative	noMedsNotAvailable	female	thirtyFiveKgAndAbove			no	no	FALSE	FALSE	TRUE	TRUE	TRUE	FALSE	FALSE	FALSE	FALSE	FALSE	FALSE	19.12	negative		Private Clinic
323	Lab Technician	negative	noMedsNotNeeded	female	thirtyFiveKgAndAbove				yes	FALSE	FALSE	TRUE	FALSE	TRUE	FALSE	FALSE	FALSE	FALSE	FALSE	FALSE	21.43	negative		Private Clinic
278	Lab Technician	negative	noMedsNotAvailable	female	thirtyFiveKgAndAbove			no	no	FALSE	FALSE	TRUE	TRUE	TRUE	FALSE	FALSE	FALSE	FALSE	FALSE	FALSE	19.18	negative		Private Clinic
278	Lab Technician	negative	noMedsNotAvailable	male	thirtyFiveKgAndAbove			no	no	FALSE	FALSE	FALSE	TRUE	TRUE	FALSE	FALSE	FALSE	FALSE	FALSE	FALSE	15.27	negative		Private Clinic
323	Lab Technician	negative	noMedsNotNeeded	female	thirtyFiveKgAndAbove				yes	FALSE	FALSE	TRUE	FALSE	TRUE	FALSE	FALSE	FALSE	FALSE	FALSE	TRUE	33.41	negative	duplicate-A-323	Private Clinic
26	Lab Technician	negative	noMedsNotAvailable	female	thirtyFiveKgAndAbove			no	no	TRUE	FALSE	FALSE	TRUE	TRUE	FALSE	FALSE	FALSE	FALSE	FALSE	FALSE	25.66	negative		Private Clinic
323	Lab Technician	negative	yes	male	thirtyFiveKgAndAbove	Microscopy positive			no	FALSE	FALSE	FALSE	FALSE	FALSE	TRUE	FALSE	FALSE	FALSE	FALSE	TRUE	16.65	negative		Private Clinic
205	Lab Technician	positive	yes	female	thirtyFiveKgAndAbove				no	FALSE	FALSE	FALSE	FALSE	TRUE	FALSE	FALSE	FALSE	FALSE	FALSE	FALSE	15.53	positive		Private Clinic
26	Lab Technician	negative	noMedsNotAvailable	female	thirtyFiveKgAndAbove			no	no	TRUE	FALSE	FALSE	TRUE	TRUE	TRUE	FALSE	TRUE	FALSE	FALSE	FALSE	23.7	negative		Private Clinic
323	Lab Technician	negative	noMedsNotNeeded	male	thirtyFiveKgAndAbove				yes	FALSE	FALSE	FALSE	FALSE	FALSE	FALSE	FALSE	FALSE	FALSE	FALSE	TRUE	20.58	negative		Private Clinic
323	Lab Technician	negative	noMedsNotNeeded	female	thirtyFiveKgAndAbove				yes	FALSE	FALSE	FALSE	FALSE	FALSE	TRUE	FALSE	FALSE	FALSE	FALSE	TRUE	17.01	negative		Private Clinic
97	Nurse	negative	noMedsNotNeeded	female	thirtyFiveKgAndAbove				no	FALSE	FALSE	FALSE	FALSE	TRUE	TRUE	FALSE	FALSE	FALSE	FALSE	FALSE	18.82	negative		Private Clinic
97	Nurse	negative	noMedsNotNeeded	male	thirtyFiveKgAndAbove				no	FALSE	FALSE	FALSE	TRUE	FALSE	FALSE	TRUE	FALSE	FALSE	FALSE	FALSE	15.6	negative		Private Clinic
283	Lab Technician	negative	noMedsNotAvailable	female	thirtyFiveKgAndAbove			no	no	FALSE	FALSE	FALSE	FALSE	TRUE	FALSE	TRUE	FALSE	FALSE	FALSE	FALSE	2964.95	negative		Private Clinic
283	Lab Technician	negative	noMedsNotNeeded	male	thirtyFiveKgAndAbove				no	FALSE	FALSE	FALSE	TRUE	TRUE	TRUE	FALSE	FALSE	FALSE	FALSE	FALSE	18.87	negative		Private Clinic
26	Lab Technician	negative	noMedsNotAvailable	male	twentyFiveLessThan35kg			no	no	TRUE	FALSE	FALSE	FALSE	TRUE	FALSE	FALSE	TRUE	FALSE	FALSE	FALSE	16.51	negative		Private Clinic
323	Lab Technician	negative	noMedsNotNeeded	female	thirtyFiveKgAndAbove				yes	FALSE	FALSE	FALSE	FALSE	TRUE	FALSE	TRUE	FALSE	TRUE	FALSE	FALSE	19.68	negative		Private Clinic
201	Lab Technician	positive	noMedsNotAvailable	male	thirtyFiveKgAndAbove			no	no	TRUE	FALSE	TRUE	FALSE	TRUE	FALSE	FALSE	FALSE	FALSE	FALSE	FALSE	20.73	positive		Private Clinic
283	Lab Technician	positive	yes	male	twentyFiveLessThan35kg				no	TRUE	FALSE	TRUE	TRUE	TRUE	TRUE	FALSE	FALSE	FALSE	FALSE	FALSE	15.95	negative		Private Clinic
323	Lab Technician	negative	noMedsNotNeeded	male	thirtyFiveKgAndAbove				yes	FALSE	FALSE	FALSE	FALSE	TRUE	TRUE	FALSE	FALSE	TRUE	FALSE	FALSE	19.04	negative		Private Clinic
205	Lab Technician	negative	noMedsNotNeeded	female	thirtyFiveKgAndAbove				no	FALSE	FALSE	FALSE	FALSE	TRUE	FALSE	FALSE	FALSE	FALSE	FALSE	TRUE	17.9	negative		Private Clinic
308	Lab Technician	negative	noMedsNotNeeded	female	thirtyFiveKgAndAbove				no	FALSE	FALSE	FALSE	TRUE	TRUE	FALSE	FALSE	FALSE	FALSE	FALSE	TRUE	22.17	negative		Private Clinic
99	Lab Technician	positive	yes	male	twentyFiveLessThan35kg				no	TRUE	FALSE	FALSE	FALSE	TRUE	FALSE	FALSE	FALSE	FALSE	FALSE	FALSE	15.56	positive	duplicate-F-99	Private Clinic
308	Lab Technician	negative	noMedsNotNeeded	female	thirtyFiveKgAndAbove				no	FALSE	FALSE	FALSE	TRUE	TRUE	FALSE	FALSE	FALSE	FALSE	FALSE	FALSE	17.21	negative		Private Clinic
99	Lab Technician	positive	yes	male	thirtyFiveKgAndAbove				yes	TRUE	FALSE	FALSE	FALSE	TRUE	FALSE	TRUE	FALSE	FALSE	FALSE	FALSE	16.31	positive	duplicate-F-99	Private Clinic
201	Lab Technician	negative	noMedsNotAvailable	female	thirtyFiveKgAndAbove			no	yes	TRUE	FALSE	FALSE	TRUE	TRUE	FALSE	FALSE	FALSE	FALSE	FALSE	FALSE	16.77	negative		Private Clinic
286	CHV	positive	yes	male	twentyFiveLessThan35kg				yes	TRUE	FALSE	TRUE	FALSE	TRUE	FALSE	FALSE	FALSE	FALSE	FALSE	FALSE	19.34	cant_tell		CHV
286	CHV	negative	noMedsNotNeeded	female	thirtyFiveKgAndAbove				no	TRUE	FALSE	TRUE	TRUE	TRUE	FALSE	FALSE	FALSE	FALSE	FALSE	FALSE	16.37	cant_tell		CHV
122	CHV	positive	yes	male	thirtyFiveKgAndAbove				no	TRUE	FALSE	TRUE	FALSE	FALSE	TRUE	FALSE	FALSE	FALSE	FALSE	TRUE	16.57	positive		CHV
207	Nurse	negative	noMedsNotNeeded	female	thirtyFiveKgAndAbove				no	TRUE	FALSE	TRUE	FALSE	TRUE	FALSE	FALSE	FALSE	FALSE	FALSE	FALSE	15.54	negative		Private Clinic
207	Nurse	positive	yes	male	thirtyFiveKgAndAbove				yes	TRUE	FALSE	FALSE	TRUE	FALSE	TRUE	FALSE	FALSE	FALSE	FALSE	FALSE	16.11	positive		Private Clinic
201	Lab Technician	negative	noMedsNotAvailable	male	thirtyFiveKgAndAbove			no	yes	FALSE	FALSE	FALSE	TRUE	TRUE	TRUE	FALSE	FALSE	FALSE	FALSE	FALSE	26.43	negative		Private Clinic
205	Lab Technician	negative	noMedsNotNeeded	female	thirtyFiveKgAndAbove				no	FALSE	FALSE	FALSE	FALSE	FALSE	FALSE	FALSE	FALSE	FALSE	FALSE	TRUE	16.95	negative		Private Clinic
308	Lab Technician	positive	yes	female	thirtyFiveKgAndAbove				no	FALSE	FALSE	FALSE	TRUE	TRUE	FALSE	FALSE	FALSE	FALSE	FALSE	FALSE	18.11			Private Clinic
207	Nurse	negative	noMedsNotNeeded	female	thirtyFiveKgAndAbove				no	FALSE	FALSE	FALSE	FALSE	TRUE	FALSE	TRUE	FALSE	TRUE	FALSE	FALSE	25.63	negative		Private Clinic
205	Lab Technician	negative	noMedsNotNeeded	female	thirtyFiveKgAndAbove				no	FALSE	FALSE	FALSE	FALSE	TRUE	FALSE	FALSE	FALSE	FALSE	FALSE	TRUE	16.18	negative		Private Clinic
26	Lab Technician	negative	noMedsNotAvailable	female	thirtyFiveKgAndAbove			no	no	TRUE	FALSE	FALSE	FALSE	TRUE	TRUE	FALSE	FALSE	FALSE	FALSE	FALSE	16.56	negative		Private Clinic
32	Lab Technician	negative	noMedsNotNeeded	male	thirtyFiveKgAndAbove				no	TRUE	FALSE	FALSE	TRUE	TRUE	TRUE	FALSE	FALSE	FALSE	FALSE	FALSE	28.54	negative		Private Clinic
205	Lab Technician	negative	noMedsNotNeeded	female	thirtyFiveKgAndAbove				yes	FALSE	FALSE	FALSE	FALSE	TRUE	FALSE	FALSE	FALSE	FALSE	FALSE	TRUE	17.81	negative		Private Clinic
186	Lab Technician	negative	noMedsNotAvailable	female	thirtyFiveKgAndAbove			no	no	FALSE	TRUE	FALSE	FALSE	FALSE	FALSE	FALSE	FALSE	FALSE	FALSE	FALSE	15.97	negative		Private Clinic
26	Lab Technician	negative	noMedsNotAvailable	male	fiveLessThan15kg			no	no	TRUE	FALSE	FALSE	FALSE	TRUE	FALSE	FALSE	FALSE	FALSE	FALSE	FALSE	21.95	negative		Private Clinic
56	Lab Technician	positive	yes	female	thirtyFiveKgAndAbove				yes	TRUE	FALSE	TRUE	FALSE	TRUE	FALSE	TRUE	TRUE	FALSE	FALSE	FALSE	20.96	cant_tell		Private Clinic
201	Lab Technician	negative	noMedsNotAvailable	female	thirtyFiveKgAndAbove			no	no	FALSE	FALSE	FALSE	FALSE	TRUE	FALSE	FALSE	TRUE	FALSE	FALSE	FALSE	22.38	negative		Private Clinic
26	Lab Technician	negative	noMedsNotAvailable	female	thirtyFiveKgAndAbove			no	no	TRUE	FALSE	FALSE	FALSE	TRUE	TRUE	FALSE	FALSE	FALSE	FALSE	FALSE	19.12	negative		Private Clinic
201	Lab Technician	negative	noMedsNotAvailable	male	thirtyFiveKgAndAbove			no	no	FALSE	FALSE	FALSE	FALSE	TRUE	TRUE	FALSE	FALSE	FALSE	FALSE	FALSE	17.59	negative		Private Clinic
186	Lab Technician	negative	noMedsNotAvailable	female	thirtyFiveKgAndAbove			no	no	FALSE	FALSE	FALSE	TRUE	TRUE	FALSE	FALSE	TRUE	TRUE	FALSE	FALSE	16.3	negative		Private Clinic
308	Lab Technician	negative	noMedsNotNeeded	female	thirtyFiveKgAndAbove				no	TRUE	FALSE	FALSE	FALSE	TRUE	FALSE	FALSE	FALSE	FALSE	FALSE	FALSE	15.57	negative		Private Clinic
322	Lab Technician	positive	yes	male	thirtyFiveKgAndAbove				yes	TRUE	FALSE	TRUE	FALSE	TRUE	FALSE	FALSE	FALSE	FALSE	FALSE	FALSE	22.53	positive		Private Clinic
26	Lab Technician	negative	noMedsNotAvailable	female	thirtyFiveKgAndAbove			no	no	TRUE	FALSE	FALSE	TRUE	TRUE	FALSE	FALSE	FALSE	FALSE	FALSE	FALSE	21.8	negative		Private Clinic
308	Lab Technician	negative	noMedsNotNeeded	female	thirtyFiveKgAndAbove				no	FALSE	FALSE	FALSE	TRUE	TRUE	FALSE	FALSE	FALSE	FALSE	FALSE	FALSE	16.24	negative		Private Clinic
322	Lab Technician	negative	yes	female	thirtyFiveKgAndAbove	Signs and symptoms			yes	FALSE	FALSE	TRUE	TRUE	TRUE	FALSE	TRUE	FALSE	FALSE	FALSE	FALSE	20	positive		Private Clinic
205	Lab Technician	positive	yes	female	thirtyFiveKgAndAbove				yes	FALSE	FALSE	TRUE	FALSE	TRUE	FALSE	FALSE	TRUE	FALSE	FALSE	FALSE	15.94	positive		Private Clinic
26	Lab Technician	positive	noMedsNotAvailable	female	thirtyFiveKgAndAbove			no	yes	TRUE	FALSE	FALSE	TRUE	FALSE	FALSE	FALSE	TRUE	FALSE	FALSE	FALSE	19.18	positive		Private Clinic
201	Lab Technician	negative	noMedsNotAvailable	female	thirtyFiveKgAndAbove			no	no	TRUE	FALSE	TRUE	FALSE	TRUE	FALSE	FALSE	FALSE	FALSE	FALSE	FALSE	23.6	negative		Private Clinic
32	Lab Technician	negative	noMedsNotNeeded	male	thirtyFiveKgAndAbove				no	FALSE	FALSE	FALSE	FALSE	TRUE	TRUE	FALSE	TRUE	TRUE	FALSE	FALSE	28.33	negative		Private Clinic
322	Lab Technician	positive	yes	female	thirtyFiveKgAndAbove				yes	TRUE	FALSE	TRUE	TRUE	TRUE	FALSE	TRUE	FALSE	FALSE	FALSE	FALSE	23.5	positive		Private Clinic
201	Lab Technician	negative	noMedsNotAvailable	male	thirtyFiveKgAndAbove			no	no	TRUE	FALSE	FALSE	FALSE	FALSE	FALSE	FALSE	FALSE	FALSE	FALSE	TRUE	16.59	negative		Private Clinic
97	Nurse	negative	noMedsNotNeeded	female	thirtyFiveKgAndAbove				yes	FALSE	FALSE	FALSE	TRUE	TRUE	FALSE	FALSE	FALSE	FALSE	FALSE	TRUE	16.39	negative		Private Clinic
322	Lab Technician	positive	yes	female	thirtyFiveKgAndAbove				yes	TRUE	FALSE	TRUE	TRUE	TRUE	FALSE	TRUE	FALSE	FALSE	FALSE	FALSE	20	positive		Private Clinic
207	Nurse	negative	noMedsNotNeeded	male	thirtyFiveKgAndAbove				yes	TRUE	FALSE	TRUE	FALSE	TRUE	FALSE	FALSE	FALSE	FALSE	FALSE	FALSE	15.85	negative		Private Clinic
26	Lab Technician	negative	noMedsNotNeeded	female	thirtyFiveKgAndAbove				no	TRUE	FALSE	TRUE	FALSE	FALSE	TRUE	FALSE	FALSE	FALSE	FALSE	FALSE	16.9	negative		Private Clinic
201	Lab Technician	positive	noMedsNotAvailable	female	thirtyFiveKgAndAbove			no	yes	FALSE	FALSE	TRUE	TRUE	TRUE	FALSE	FALSE	FALSE	FALSE	FALSE	FALSE	15.72			Private Clinic
322	Lab Technician	positive	yes	female	thirtyFiveKgAndAbove				yes	TRUE	FALSE	TRUE	TRUE	TRUE	FALSE	TRUE	FALSE	FALSE	FALSE	FALSE	22.87	negative		Private Clinic
308	Lab Technician	positive	yes	female	thirtyFiveKgAndAbove				no	FALSE	FALSE	FALSE	TRUE	TRUE	FALSE	FALSE	FALSE	FALSE	FALSE	TRUE	16.56	positive		Private Clinic
322	Lab Technician	positive	yes	male	thirtyFiveKgAndAbove				no	TRUE	FALSE	TRUE	TRUE	TRUE	TRUE	FALSE	TRUE	FALSE	FALSE	TRUE	29.93	positive		Private Clinic
201	Lab Technician	positive	noMedsNotAvailable	male	thirtyFiveKgAndAbove			no	no	TRUE	FALSE	TRUE	FALSE	TRUE	FALSE	TRUE	FALSE	FALSE	FALSE	FALSE	15.98	positive		Private Clinic
322	Lab Technician	negative	noMedsNotNeeded	female	thirtyFiveKgAndAbove				yes	FALSE	FALSE	FALSE	TRUE	TRUE	FALSE	TRUE	FALSE	FALSE	FALSE	FALSE	17.71	negative		Private Clinic
201	Lab Technician	positive	noMedsNotAvailable	female	thirtyFiveKgAndAbove			no	no	TRUE	FALSE	FALSE	FALSE	TRUE	FALSE	FALSE	FALSE	FALSE	FALSE	FALSE	16.58			Private Clinic
304	Lab Technician	negative	noMedsNotNeeded	female	thirtyFiveKgAndAbove				no	FALSE	FALSE	TRUE	TRUE	TRUE	TRUE	FALSE	FALSE	FALSE	FALSE	FALSE	17.79	negative		Private Clinic
201	Lab Technician	negative	noMedsNotAvailable	female	thirtyFiveKgAndAbove			no	no	TRUE	FALSE	TRUE	TRUE	FALSE	TRUE	FALSE	FALSE	FALSE	FALSE	FALSE	15.81			Private Clinic
97	Nurse	negative	noMedsNotNeeded	male	thirtyFiveKgAndAbove				yes	FALSE	FALSE	FALSE	TRUE	TRUE	FALSE	FALSE	FALSE	FALSE	FALSE	TRUE	15.61			Private Clinic
201	Lab Technician	negative	noMedsNotAvailable	male	thirtyFiveKgAndAbove			no	no	FALSE	FALSE	FALSE	TRUE	TRUE	FALSE	FALSE	FALSE	FALSE	FALSE	FALSE	28.76			Private Clinic
322	Lab Technician	positive	yes	male	thirtyFiveKgAndAbove				no	FALSE	FALSE	TRUE	TRUE	TRUE	TRUE	FALSE	FALSE	FALSE	FALSE	FALSE	15.99	positive		Private Clinic
201	Lab Technician	positive	noMedsNotAvailable	female	thirtyFiveKgAndAbove			no	no	FALSE	FALSE	FALSE	TRUE	TRUE	FALSE	FALSE	FALSE	FALSE	FALSE	TRUE	50.18	cant_tell		Private Clinic
201	Lab Technician	negative	noMedsNotAvailable	female	thirtyFiveKgAndAbove			no	no	TRUE	FALSE	FALSE	TRUE	TRUE	FALSE	FALSE	FALSE	FALSE	FALSE	FALSE	16.1			Private Clinic
173	CHV	negative	noMedsNotNeeded	female	thirtyFiveKgAndAbove				no	TRUE	FALSE	FALSE	TRUE	TRUE	FALSE	FALSE	FALSE	FALSE	FALSE	FALSE	17.89	negative		CHV
108	Clinical Officer	negative	noMedsNotNeeded	female	thirtyFiveKgAndAbove				no	FALSE	FALSE	FALSE	TRUE	FALSE	TRUE	FALSE	FALSE	FALSE	FALSE	FALSE	82.88	negative		Private Clinic
308	Lab Technician	negative	noMedsNotNeeded	female	thirtyFiveKgAndAbove				yes	FALSE	FALSE	TRUE	TRUE	TRUE	FALSE	TRUE	FALSE	FALSE	FALSE	FALSE	27.87	negative		Private Clinic
108	Clinical Officer	negative	noMedsNotNeeded	female	thirtyFiveKgAndAbove				no	FALSE	FALSE	TRUE	TRUE	FALSE	FALSE	FALSE	FALSE	FALSE	FALSE	FALSE	15.34	negative		Private Clinic
297	Clinical Officer	positive	yes	female	thirtyFiveKgAndAbove				no	TRUE	FALSE	TRUE	FALSE	TRUE	FALSE	FALSE	TRUE	FALSE	FALSE	FALSE	17.19	cant_tell		Private Clinic
201	Lab Technician	negative	noMedsNotAvailable	female	thirtyFiveKgAndAbove			no	no	FALSE	FALSE	FALSE	TRUE	TRUE	FALSE	FALSE	FALSE	FALSE	FALSE	FALSE	22.08			Private Clinic
99	Lab Technician	negative	noMedsNotNeeded	female	thirtyFiveKgAndAbove				yes	TRUE	FALSE	FALSE	FALSE	TRUE	FALSE	FALSE	FALSE	FALSE	FALSE	FALSE	33.6	cant_tell		Private Clinic
97	Nurse	negative	noMedsNotNeeded	female	thirtyFiveKgAndAbove				no	FALSE	FALSE	TRUE	FALSE	TRUE	FALSE	FALSE	FALSE	FALSE	FALSE	TRUE	38.01	negative		Private Clinic
99	Lab Technician	negative	noMedsNotNeeded	male	thirtyFiveKgAndAbove				yes	TRUE	FALSE	FALSE	FALSE	FALSE	FALSE	TRUE	FALSE	FALSE	FALSE	FALSE	17.85	negative	duplicate-G-99	Private Clinic
97	Nurse	negative	noMedsNotNeeded	male	thirtyFiveKgAndAbove				no	FALSE	FALSE	FALSE	FALSE	FALSE	FALSE	TRUE	FALSE	FALSE	FALSE	FALSE	16.45	negative		Private Clinic
99	Lab Technician	negative	noMedsNotNeeded	female	thirtyFiveKgAndAbove				no	TRUE	FALSE	FALSE	FALSE	FALSE	FALSE	TRUE	FALSE	FALSE	FALSE	FALSE	21.67	negative	duplicate-G-99	Private Clinic
201	Lab Technician	negative	noMedsNotAvailable	female	thirtyFiveKgAndAbove			no	yes	FALSE	FALSE	FALSE	TRUE	FALSE	TRUE	FALSE	FALSE	FALSE	FALSE	FALSE	23.94	negative		Private Clinic
308	Lab Technician	negative	noMedsNotNeeded	female	thirtyFiveKgAndAbove				no	FALSE	FALSE	FALSE	TRUE	TRUE	FALSE	FALSE	FALSE	FALSE	FALSE	FALSE	28.08	negative		Private Clinic
201	Lab Technician	negative	noMedsNotAvailable	female	thirtyFiveKgAndAbove			no	no	FALSE	FALSE	TRUE	TRUE	TRUE	FALSE	TRUE	FALSE	FALSE	FALSE	FALSE	16.79	negative		Private Clinic
308	Lab Technician	negative	noMedsNotNeeded	female	thirtyFiveKgAndAbove				no	FALSE	FALSE	FALSE	TRUE	TRUE	FALSE	TRUE	FALSE	FALSE	FALSE	FALSE	18.48	negative		Private Clinic
308	Lab Technician	negative	noMedsNotNeeded	female	thirtyFiveKgAndAbove				yes	FALSE	FALSE	FALSE	TRUE	TRUE	TRUE	FALSE	FALSE	FALSE	FALSE	FALSE	15.78	negative		Private Clinic
97	Nurse	negative	noMedsNotNeeded	female	thirtyFiveKgAndAbove				no	FALSE	FALSE	FALSE	FALSE	FALSE	TRUE	FALSE	FALSE	FALSE	FALSE	TRUE	16.63	negative		Private Clinic
308	Lab Technician	negative	noMedsNotNeeded	male	thirtyFiveKgAndAbove				no	FALSE	FALSE	FALSE	TRUE	TRUE	TRUE	TRUE	FALSE	FALSE	FALSE	FALSE	38.27	negative		Private Clinic
201	Lab Technician	negative	noMedsNotAvailable	male	thirtyFiveKgAndAbove			no	no	FALSE	FALSE	FALSE	FALSE	TRUE	TRUE	FALSE	FALSE	FALSE	FALSE	TRUE	20.71	negative		Private Clinic
201	Lab Technician	positive	noMedsNotAvailable	male	thirtyFiveKgAndAbove			no	yes	TRUE	FALSE	TRUE	TRUE	TRUE	TRUE	FALSE	FALSE	FALSE	FALSE	FALSE	15.64			Private Clinic
207	Nurse	negative	noMedsNotNeeded	female	thirtyFiveKgAndAbove				no	TRUE	FALSE	TRUE	FALSE	TRUE	FALSE	FALSE	FALSE	FALSE	FALSE	FALSE	15.89	negative		Private Clinic
308	Lab Technician	negative	noMedsNotNeeded	female	thirtyFiveKgAndAbove				no	FALSE	FALSE	FALSE	TRUE	TRUE	FALSE	FALSE	FALSE	FALSE	FALSE	FALSE	27.49	negative		Private Clinic
297	Clinical Officer	negative	noMedsNotNeeded	male	thirtyFiveKgAndAbove				yes	TRUE	FALSE	FALSE	TRUE	TRUE	FALSE	FALSE	FALSE	FALSE	FALSE	FALSE	338.82	cant_tell		Private Clinic
297	Clinical Officer	negative	noMedsNotNeeded	male	thirtyFiveKgAndAbove				yes	FALSE	FALSE	FALSE	FALSE	TRUE	FALSE	FALSE	FALSE	FALSE	FALSE	FALSE	16.4	negative	duplicate-B-297	Private Clinic
297	Clinical Officer	negative	noMedsNotNeeded	male	thirtyFiveKgAndAbove				yes	FALSE	FALSE	FALSE	TRUE	TRUE	TRUE	FALSE	FALSE	FALSE	FALSE	FALSE	16.19	negative	duplicate-B-297	Private Clinic
125	Lab Technician	negative	noMedsNotNeeded	female	thirtyFiveKgAndAbove				no	FALSE	FALSE	FALSE	TRUE	TRUE	TRUE	FALSE	FALSE	FALSE	FALSE	FALSE	16.83	negative		Private Clinic
201	Lab Technician	negative	noMedsNotAvailable	female	thirtyFiveKgAndAbove			no	no	FALSE	FALSE	FALSE	FALSE	FALSE	FALSE	FALSE	FALSE	FALSE	FALSE	TRUE	15.95	negative		Private Clinic
108	Clinical Officer	positive	yes	female	thirtyFiveKgAndAbove				yes	FALSE	FALSE	TRUE	FALSE	TRUE	TRUE	FALSE	FALSE	FALSE	FALSE	FALSE	18.56	positive		Private Clinic
201	Lab Technician	negative	noMedsNotAvailable	male	thirtyFiveKgAndAbove			no	yes	TRUE	FALSE	FALSE	FALSE	TRUE	FALSE	FALSE	FALSE	FALSE	FALSE	FALSE	17.01	negative		Private Clinic
308	Lab Technician	negative	noMedsNotNeeded	female	thirtyFiveKgAndAbove				no	FALSE	FALSE	FALSE	TRUE	TRUE	FALSE	FALSE	FALSE	FALSE	FALSE	FALSE	21.48	negative		Private Clinic
308	Lab Technician	negative	noMedsNotNeeded	male	thirtyFiveKgAndAbove				no	FALSE	FALSE	FALSE	TRUE	TRUE	FALSE	FALSE	FALSE	FALSE	FALSE	FALSE	20.36	negative		Private Clinic
257	Lab Technician	negative	noMedsNotNeeded	male	twentyFiveLessThan35kg				yes	TRUE	FALSE	FALSE	FALSE	TRUE	FALSE	FALSE	FALSE	FALSE	FALSE	FALSE	7390.09	cant_tell		Private Clinic
257	Lab Technician	positive	yes	male	thirtyFiveKgAndAbove				yes	TRUE	FALSE	FALSE	FALSE	FALSE	FALSE	FALSE	FALSE	FALSE	FALSE	FALSE	16.08	cant_tell		Private Clinic
322	Lab Technician	negative	noMedsNotNeeded	female	thirtyFiveKgAndAbove				yes	FALSE	FALSE	TRUE	TRUE	TRUE	FALSE	TRUE	FALSE	FALSE	FALSE	FALSE	16.37	negative		Private Clinic
322	Lab Technician	positive	yes	male	twentyFiveLessThan35kg				yes	TRUE	FALSE	TRUE	TRUE	TRUE	FALSE	TRUE	FALSE	FALSE	FALSE	FALSE	15.75	positive		Private Clinic
32	Lab Technician	negative	noMedsNotNeeded	male	thirtyFiveKgAndAbove				no	FALSE	FALSE	TRUE	FALSE	TRUE	TRUE	TRUE	TRUE	FALSE	FALSE	FALSE	20.73	negative		Private Clinic
125	Lab Technician	positive	yes	male	thirtyFiveKgAndAbove				yes	FALSE	FALSE	TRUE	TRUE	TRUE	FALSE	FALSE	FALSE	FALSE	FALSE	FALSE	16.79	positive		Private Clinic
125	Lab Technician	positive	yes	female	thirtyFiveKgAndAbove				no	FALSE	FALSE	TRUE	FALSE	TRUE	TRUE	FALSE	FALSE	FALSE	FALSE	FALSE	27.44	positive		Private Clinic
308	Lab Technician	positive	yes	female	thirtyFiveKgAndAbove				yes	FALSE	FALSE	FALSE	TRUE	TRUE	TRUE	FALSE	FALSE	FALSE	FALSE	FALSE	16.42	positive		Private Clinic
304	Lab Technician	negative	noMedsNotNeeded	male	thirtyFiveKgAndAbove				no	FALSE	FALSE	TRUE	TRUE	TRUE	TRUE	FALSE	FALSE	TRUE	FALSE	FALSE	20.19	negative		Private Clinic
308	Lab Technician	negative	noMedsNotNeeded	male	thirtyFiveKgAndAbove				yes	FALSE	FALSE	TRUE	TRUE	TRUE	FALSE	FALSE	TRUE	FALSE	FALSE	FALSE	20.66	negative		Private Clinic
26	Lab Technician	negative	noMedsNotAvailable	male	twentyFiveLessThan35kg			no	no	TRUE	FALSE	FALSE	TRUE	FALSE	FALSE	TRUE	FALSE	FALSE	FALSE	FALSE	16.26	negative		Private Clinic
99	Lab Technician	positive	yes	male	thirtyFiveKgAndAbove				no	TRUE	FALSE	FALSE	TRUE	TRUE	FALSE	FALSE	FALSE	FALSE	FALSE	FALSE	16.63	positive		Private Clinic
26	Lab Technician	negative	noMedsNotAvailable	male	thirtyFiveKgAndAbove			no	no	TRUE	FALSE	FALSE	FALSE	TRUE	FALSE	TRUE	FALSE	FALSE	FALSE	FALSE	16.34	cant_tell		Private Clinic
297	Clinical Officer	negative	noMedsNotNeeded	female	thirtyFiveKgAndAbove				no	TRUE	FALSE	FALSE	FALSE	TRUE	FALSE	TRUE	FALSE	FALSE	FALSE	FALSE	29.54	negative		Private Clinic
99	Lab Technician	positive	yes	female	thirtyFiveKgAndAbove				no	TRUE	FALSE	FALSE	TRUE	FALSE	FALSE	TRUE	FALSE	FALSE	FALSE	FALSE	15.32	positive		Private Clinic
186	Lab Technician	positive	noMedsNotAvailable	female	twentyFiveLessThan35kg			no	no	FALSE	FALSE	TRUE	FALSE	TRUE	FALSE	TRUE	TRUE	FALSE	FALSE	FALSE	19.05	positive		Private Clinic
99	Lab Technician	positive	yes	male	thirtyFiveKgAndAbove				yes	FALSE	FALSE	FALSE	FALSE	TRUE	FALSE	TRUE	FALSE	TRUE	FALSE	FALSE	19.13	positive	duplicate-H-99	Private Clinic
205	Lab Technician	negative	noMedsNotNeeded	male	thirtyFiveKgAndAbove				yes	TRUE	FALSE	FALSE	FALSE	TRUE	FALSE	FALSE	FALSE	TRUE	FALSE	FALSE	15.92	negative		Private Clinic
186	Lab Technician	negative	noMedsNotAvailable	female	thirtyFiveKgAndAbove			no	no	FALSE	TRUE	FALSE	FALSE	FALSE	FALSE	FALSE	FALSE	FALSE	FALSE	FALSE	15.88	negative		Private Clinic
304	Lab Technician	negative	noMedsNotNeeded	male	thirtyFiveKgAndAbove				no	FALSE	FALSE	TRUE	TRUE	TRUE	TRUE	TRUE	FALSE	FALSE	FALSE	FALSE	17.3	negative		Private Clinic
99	Lab Technician	positive	yes	male	thirtyFiveKgAndAbove				no	FALSE	FALSE	FALSE	TRUE	TRUE	FALSE	FALSE	FALSE	FALSE	FALSE	FALSE	18.08	positive	duplicate-H-99	Private Clinic
99	Lab Technician	positive	yes	female	thirtyFiveKgAndAbove				no	FALSE	FALSE	FALSE	FALSE	TRUE	FALSE	FALSE	FALSE	FALSE	FALSE	TRUE	24.79	positive		Private Clinic
26	Lab Technician	negative	noMedsNotNeeded	female	thirtyFiveKgAndAbove				no	TRUE	FALSE	FALSE	TRUE	TRUE	FALSE	FALSE	FALSE	FALSE	FALSE	FALSE	16.51	negative		Private Clinic
205	Lab Technician	negative	noMedsNotNeeded	female	thirtyFiveKgAndAbove				no	FALSE	FALSE	TRUE	FALSE	TRUE	FALSE	FALSE	FALSE	FALSE	FALSE	FALSE	27.02	negative		Private Clinic
297	Clinical Officer	negative	noMedsNotNeeded	female	thirtyFiveKgAndAbove				yes	FALSE	FALSE	TRUE	TRUE	TRUE	FALSE	FALSE	FALSE	FALSE	FALSE	FALSE	16.19	negative	duplicate-C-297	Private Clinic
26	Lab Technician	negative	noMedsNotAvailable	female	thirtyFiveKgAndAbove			no	no	TRUE	FALSE	FALSE	TRUE	TRUE	FALSE	FALSE	FALSE	FALSE	FALSE	FALSE	33.84	negative		Private Clinic
297	Clinical Officer	positive	yes	male	thirtyFiveKgAndAbove				yes	TRUE	FALSE	TRUE	TRUE	TRUE	FALSE	FALSE	FALSE	FALSE	FALSE	FALSE	15.43	positive		Private Clinic
97	Nurse	negative	noMedsNotNeeded	male	thirtyFiveKgAndAbove				yes	FALSE	FALSE	FALSE	TRUE	FALSE	FALSE	FALSE	TRUE	FALSE	FALSE	FALSE	17.57	negative		Private Clinic
99	Lab Technician	positive	yes	male	thirtyFiveKgAndAbove				no	FALSE	FALSE	FALSE	FALSE	FALSE	FALSE	TRUE	FALSE	FALSE	FALSE	TRUE	22.96	positive		Private Clinic
278	Lab Technician	negative	noMedsNotAvailable	female	thirtyFiveKgAndAbove			no	yes	FALSE	FALSE	TRUE	TRUE	TRUE	FALSE	FALSE	FALSE	FALSE	FALSE	FALSE	24.85	negative		Private Clinic
99	Lab Technician	positive	yes	female	thirtyFiveKgAndAbove				yes	TRUE	FALSE	FALSE	FALSE	FALSE	TRUE	FALSE	FALSE	FALSE	FALSE	FALSE	16.22	positive		Private Clinic
278	Lab Technician	negative	noMedsNotAvailable	female	thirtyFiveKgAndAbove			no	no	FALSE	FALSE	FALSE	TRUE	TRUE	FALSE	FALSE	FALSE	FALSE	FALSE	FALSE	15.55	negative		Private Clinic
99	Lab Technician	positive	yes	female	thirtyFiveKgAndAbove				yes	TRUE	FALSE	TRUE	FALSE	FALSE	FALSE	FALSE	FALSE	FALSE	FALSE	FALSE	18.82	positive	duplicate-I-99	Private Clinic
322	Lab Technician	positive	yes	female	thirtyFiveKgAndAbove				no	FALSE	FALSE	TRUE	TRUE	TRUE	FALSE	TRUE	FALSE	FALSE	FALSE	FALSE	16.84	positive		Private Clinic
99	Lab Technician	positive	yes	female	thirtyFiveKgAndAbove				yes	FALSE	FALSE	FALSE	FALSE	TRUE	TRUE	FALSE	FALSE	FALSE	FALSE	FALSE	16.2	positive	duplicate-I-99	Private Clinic
322	Lab Technician	negative	noMedsNotNeeded	female	thirtyFiveKgAndAbove				yes	FALSE	FALSE	FALSE	TRUE	TRUE	TRUE	FALSE	FALSE	TRUE	FALSE	FALSE	29.4	negative	duplicate-B-322	Private Clinic
99	Lab Technician	negative	noMedsNotNeeded	female	thirtyFiveKgAndAbove				no	FALSE	FALSE	FALSE	FALSE	TRUE	FALSE	FALSE	FALSE	FALSE	FALSE	FALSE	21.69	negative		Private Clinic
322	Lab Technician	positive	yes	female	thirtyFiveKgAndAbove				no	TRUE	FALSE	TRUE	TRUE	TRUE	FALSE	FALSE	TRUE	FALSE	FALSE	FALSE	16.96	positive		Private Clinic
278	Lab Technician	negative	noMedsNotAvailable	male	thirtyFiveKgAndAbove			no	no	TRUE	FALSE	TRUE	FALSE	TRUE	FALSE	FALSE	FALSE	FALSE	FALSE	FALSE	22.49	negative		Private Clinic
322	Lab Technician	negative	noMedsNotNeeded	female	thirtyFiveKgAndAbove				no	TRUE	FALSE	TRUE	TRUE	TRUE	FALSE	FALSE	FALSE	FALSE	FALSE	TRUE	31.29	negative	duplicate-B-322	Private Clinic
304	Lab Technician	positive	yes	male	thirtyFiveKgAndAbove				no	TRUE	FALSE	TRUE	TRUE	TRUE	FALSE	FALSE	TRUE	FALSE	FALSE	FALSE	22	positive		Private Clinic
278	Lab Technician	negative	noMedsNotAvailable	female	thirtyFiveKgAndAbove			no	no	FALSE	FALSE	FALSE	TRUE	TRUE	FALSE	FALSE	FALSE	FALSE	FALSE	FALSE	28.67	negative		Private Clinic
32	Lab Technician	negative	noMedsNotNeeded	female	thirtyFiveKgAndAbove				no	FALSE	FALSE	TRUE	TRUE	TRUE	TRUE	FALSE	FALSE	FALSE	FALSE	FALSE	18.7	negative		Private Clinic
186	Lab Technician	positive	noMedsNotAvailable	female	thirtyFiveKgAndAbove			no	no	FALSE	FALSE	FALSE	TRUE	TRUE	TRUE	FALSE	FALSE	FALSE	FALSE	FALSE	16.24	positive		Private Clinic
26	Lab Technician	negative	noMedsNotAvailable	female	thirtyFiveKgAndAbove			no	no	FALSE	FALSE	FALSE	TRUE	TRUE	FALSE	TRUE	FALSE	FALSE	FALSE	FALSE	18.25	negative		Private Clinic
304	Lab Technician	positive	yes	male	twentyFiveLessThan35kg				no	TRUE	FALSE	TRUE	TRUE	TRUE	TRUE	FALSE	TRUE	FALSE	FALSE	FALSE	16.39	positive		Private Clinic
125	Lab Technician	positive	yes	female	thirtyFiveKgAndAbove				yes	FALSE	FALSE	TRUE	FALSE	TRUE	TRUE	FALSE	FALSE	FALSE	FALSE	FALSE	16.98	positive		Private Clinic
257	Lab Technician	positive	yes	female	thirtyFiveKgAndAbove				yes	FALSE	FALSE	FALSE	TRUE	FALSE	TRUE	FALSE	TRUE	FALSE	FALSE	FALSE	1709.08	cant_tell	duplicate-B-257	Private Clinic
205	Lab Technician	negative	noMedsNotNeeded	female	thirtyFiveKgAndAbove				no	FALSE	FALSE	FALSE	FALSE	TRUE	FALSE	FALSE	FALSE	FALSE	FALSE	TRUE	15.48	negative		Private Clinic
304	Lab Technician	negative	noMedsNotNeeded	male	thirtyFiveKgAndAbove				no	FALSE	FALSE	TRUE	TRUE	TRUE	TRUE	FALSE	FALSE	FALSE	FALSE	FALSE	15.6	negative		Private Clinic
26	Lab Technician	positive	noMedsNotAvailable	male	thirtyFiveKgAndAbove			no	yes	FALSE	FALSE	FALSE	FALSE	TRUE	TRUE	FALSE	TRUE	FALSE	FALSE	FALSE	39.61	cant_tell		Private Clinic
257	Lab Technician	negative	noMedsNotNeeded	female	thirtyFiveKgAndAbove				no	FALSE	FALSE	TRUE	FALSE	TRUE	FALSE	FALSE	FALSE	FALSE	FALSE	FALSE	15.97	cant_tell	duplicate-B-257	Private Clinic
99	Lab Technician	positive	yes	female	thirtyFiveKgAndAbove				yes	FALSE	FALSE	FALSE	FALSE	TRUE	FALSE	TRUE	FALSE	FALSE	FALSE	FALSE	35.96	positive		Private Clinic
97	Nurse	negative	noMedsNotNeeded	male	thirtyFiveKgAndAbove				yes	FALSE	FALSE	TRUE	TRUE	TRUE	FALSE	TRUE	FALSE	FALSE	FALSE	TRUE	17.02			Private Clinic
97	Nurse	negative	noMedsNotNeeded	female	thirtyFiveKgAndAbove				yes	FALSE	FALSE	FALSE	TRUE	FALSE	FALSE	TRUE	FALSE	FALSE	FALSE	TRUE	19.11	positive		Private Clinic
108	Clinical Officer	positive	yes	female	thirtyFiveKgAndAbove				yes	FALSE	FALSE	TRUE	TRUE	TRUE	FALSE	FALSE	FALSE	FALSE	FALSE	FALSE	19.92	positive		Private Clinic
108	Clinical Officer	positive	yes	female	thirtyFiveKgAndAbove				yes	FALSE	FALSE	TRUE	FALSE	TRUE	TRUE	FALSE	FALSE	FALSE	FALSE	FALSE	15.74	positive		Private Clinic
97	Nurse	negative	noMedsNotNeeded	male	thirtyFiveKgAndAbove				yes	FALSE	FALSE	TRUE	TRUE	FALSE	FALSE	TRUE	FALSE	FALSE	FALSE	FALSE	16.06	negative		Private Clinic
293	CHV	positive	yes	female	thirtyFiveKgAndAbove				no	TRUE	FALSE	FALSE	FALSE	TRUE	FALSE	FALSE	TRUE	FALSE	FALSE	FALSE	21.21	cant_tell		CHV
108	Clinical Officer	negative	noMedsNotNeeded	female	thirtyFiveKgAndAbove				no	FALSE	FALSE	TRUE	FALSE	TRUE	FALSE	FALSE	FALSE	FALSE	FALSE	FALSE	16.3	negative		Private Clinic
304	Lab Technician	negative	noMedsNotNeeded	male	thirtyFiveKgAndAbove				no	FALSE	FALSE	TRUE	TRUE	TRUE	TRUE	TRUE	FALSE	FALSE	FALSE	FALSE	17.56	negative		Private Clinic
278	Lab Technician	negative	noMedsNotAvailable	female	thirtyFiveKgAndAbove			no	no	FALSE	FALSE	FALSE	TRUE	TRUE	FALSE	FALSE	FALSE	FALSE	FALSE	FALSE	20.79	negative		Private Clinic
323	Lab Technician	negative	noMedsNotNeeded	female	thirtyFiveKgAndAbove				yes	FALSE	FALSE	FALSE	TRUE	FALSE	FALSE	TRUE	FALSE	FALSE	FALSE	TRUE	17.43	negative		Private Clinic
308	Lab Technician	negative	noMedsNotNeeded	female	thirtyFiveKgAndAbove				no	FALSE	FALSE	FALSE	TRUE	TRUE	FALSE	FALSE	FALSE	FALSE	FALSE	FALSE	21.13	negative		Private Clinic
205	Lab Technician	positive	yes	female	thirtyFiveKgAndAbove				yes	FALSE	FALSE	TRUE	FALSE	TRUE	FALSE	FALSE	TRUE	FALSE	FALSE	TRUE	15.56	positive		Private Clinic
26	Lab Technician	negative	noMedsNotAvailable	female	thirtyFiveKgAndAbove			no	no	TRUE	FALSE	FALSE	TRUE	TRUE	FALSE	FALSE	FALSE	FALSE	FALSE	FALSE	25.21	negative		Private Clinic
323	Lab Technician	negative	noMedsNotNeeded	female	thirtyFiveKgAndAbove				no	FALSE	FALSE	FALSE	FALSE	TRUE	FALSE	TRUE	FALSE	FALSE	FALSE	TRUE	18.33	negative		Private Clinic
97	Nurse	negative	noMedsNotNeeded	female	thirtyFiveKgAndAbove				yes	FALSE	FALSE	FALSE	FALSE	TRUE	FALSE	FALSE	FALSE	FALSE	FALSE	FALSE	29.74	negative		Private Clinic
278	Lab Technician	negative	noMedsNotAvailable	male	thirtyFiveKgAndAbove			no	yes	FALSE	FALSE	FALSE	TRUE	FALSE	FALSE	FALSE	FALSE	FALSE	FALSE	FALSE	34.59	negative		Private Clinic
186	Lab Technician	negative	noMedsNotAvailable	female	thirtyFiveKgAndAbove			no	no	FALSE	TRUE	FALSE	FALSE	FALSE	FALSE	FALSE	FALSE	FALSE	FALSE	FALSE	15.23	negative		Private Clinic
323	Lab Technician	negative	noMedsNotNeeded	female	thirtyFiveKgAndAbove				no	FALSE	FALSE	FALSE	FALSE	FALSE	FALSE	FALSE	FALSE	FALSE	FALSE	TRUE	20.92	negative		Private Clinic
205	Lab Technician	negative	noMedsNotNeeded	female	thirtyFiveKgAndAbove				no	TRUE	FALSE	FALSE	FALSE	FALSE	FALSE	FALSE	FALSE	FALSE	FALSE	FALSE	16.09	negative		Private Clinic
304	Lab Technician	negative	noMedsNotNeeded	male	thirtyFiveKgAndAbove				no	FALSE	FALSE	TRUE	TRUE	TRUE	TRUE	FALSE	TRUE	FALSE	FALSE	FALSE	17.19	negative		Private Clinic
323	Lab Technician	positive	yes	male	thirtyFiveKgAndAbove				no	FALSE	FALSE	FALSE	FALSE	TRUE	FALSE	FALSE	FALSE	FALSE	FALSE	TRUE	25.83	positive		Private Clinic
323	Lab Technician	negative	noMedsNotNeeded	female	thirtyFiveKgAndAbove				no	FALSE	FALSE	FALSE	FALSE	FALSE	FALSE	FALSE	FALSE	FALSE	FALSE	TRUE	18.83	negative	duplicate-A-323	Private Clinic
323	Lab Technician	positive	yes	male	thirtyFiveKgAndAbove				no	TRUE	FALSE	FALSE	TRUE	FALSE	TRUE	FALSE	FALSE	FALSE	FALSE	FALSE	16.28	positive		Private Clinic
26	Lab Technician	negative	noMedsNotNeeded	female	thirtyFiveKgAndAbove				no	FALSE	FALSE	TRUE	FALSE	FALSE	TRUE	TRUE	FALSE	FALSE	FALSE	FALSE	16.69	negative		Private Clinic
186	Lab Technician	negative	noMedsNotAvailable	female	thirtyFiveKgAndAbove			no	yes	FALSE	FALSE	FALSE	TRUE	FALSE	TRUE	TRUE	FALSE	FALSE	FALSE	FALSE	17.54	negative		Private Clinic
304	Lab Technician	negative	noMedsNotNeeded	female	thirtyFiveKgAndAbove				no	FALSE	FALSE	TRUE	TRUE	TRUE	TRUE	FALSE	FALSE	TRUE	FALSE	FALSE	16.93	negative		Private Clinic
278	Lab Technician	negative	noMedsNotAvailable	male	thirtyFiveKgAndAbove			no	yes	FALSE	FALSE	TRUE	TRUE	TRUE	FALSE	FALSE	FALSE	FALSE	FALSE	FALSE	21.4	negative		Private Clinic
26	Lab Technician	negative	noMedsNotAvailable	female	thirtyFiveKgAndAbove			no	no	FALSE	FALSE	FALSE	TRUE	TRUE	FALSE	FALSE	FALSE	FALSE	FALSE	FALSE	19.68	negative		Private Clinic
323	Lab Technician	negative	noMedsNotNeeded	female	thirtyFiveKgAndAbove				no	FALSE	FALSE	FALSE	FALSE	TRUE	FALSE	FALSE	FALSE	FALSE	FALSE	FALSE	31.01	negative		Private Clinic
278	Lab Technician	negative	noMedsNotAvailable	female	thirtyFiveKgAndAbove			no	no	FALSE	FALSE	FALSE	TRUE	TRUE	FALSE	FALSE	FALSE	FALSE	FALSE	FALSE	15.86	negative		Private Clinic
125	Lab Technician	negative	noMedsNotNeeded	female	thirtyFiveKgAndAbove				no	FALSE	FALSE	FALSE	TRUE	FALSE	TRUE	FALSE	FALSE	FALSE	FALSE	TRUE	15.23	negative		Private Clinic
99	Lab Technician	negative	noMedsNotNeeded	male	fifteenLessThan25kg				no	TRUE	FALSE	FALSE	TRUE	FALSE	FALSE	FALSE	FALSE	FALSE	FALSE	FALSE	18.17	negative		Private Clinic
322	Lab Technician	negative	noMedsNotNeeded	male	thirtyFiveKgAndAbove				no	FALSE	FALSE	FALSE	TRUE	TRUE	TRUE	FALSE	FALSE	FALSE	FALSE	FALSE	16.79	negative		Private Clinic
99	Lab Technician	negative	noMedsNotNeeded	female	thirtyFiveKgAndAbove				yes	TRUE	FALSE	FALSE	FALSE	TRUE	FALSE	TRUE	FALSE	FALSE	FALSE	FALSE	15.61	negative	duplicate-J-99	Private Clinic
125	Lab Technician	negative	noMedsNotNeeded	female	thirtyFiveKgAndAbove				no	FALSE	FALSE	FALSE	FALSE	TRUE	FALSE	FALSE	FALSE	FALSE	FALSE	FALSE	21.93	negative		Private Clinic
323	Lab Technician	negative	yes	female	thirtyFiveKgAndAbove	Microscopy positive			yes	TRUE	FALSE	FALSE	FALSE	FALSE	FALSE	FALSE	FALSE	FALSE	FALSE	TRUE	18.59	negative	duplicate-B-323	Private Clinic
99	Lab Technician	negative	noMedsNotNeeded	female	thirtyFiveKgAndAbove				yes	TRUE	FALSE	FALSE	FALSE	FALSE	TRUE	FALSE	FALSE	FALSE	FALSE	FALSE	15.79	negative	duplicate-J-99	Private Clinic
322	Lab Technician	positive	yes	female	thirtyFiveKgAndAbove				no	TRUE	FALSE	TRUE	TRUE	TRUE	FALSE	TRUE	FALSE	FALSE	FALSE	FALSE	17.15	positive		Private Clinic
304	Lab Technician	negative	noMedsNotNeeded	male	thirtyFiveKgAndAbove				no	FALSE	FALSE	TRUE	TRUE	TRUE	TRUE	TRUE	TRUE	FALSE	FALSE	FALSE	16.33	negative		Private Clinic
99	Lab Technician	positive	yes	female	thirtyFiveKgAndAbove				no	TRUE	FALSE	TRUE	FALSE	TRUE	FALSE	FALSE	FALSE	FALSE	FALSE	FALSE	26.2	positive	duplicate-K-99	Private Clinic
323	Lab Technician	negative	yes	female	thirtyFiveKgAndAbove	Microscopy positive			yes	FALSE	FALSE	FALSE	TRUE	TRUE	TRUE	FALSE	FALSE	FALSE	FALSE	FALSE	29.72	negative	duplicate-B-323	Private Clinic
26	Lab Technician	positive	noMedsNotAvailable	female	twentyFiveLessThan35kg			no	no	TRUE	FALSE	FALSE	FALSE	TRUE	FALSE	FALSE	TRUE	FALSE	FALSE	FALSE	30.19	positive		Private Clinic
323	Lab Technician	negative	yes	male	thirtyFiveKgAndAbove	Microscopy positive			no	FALSE	FALSE	FALSE	TRUE	TRUE	TRUE	TRUE	FALSE	FALSE	FALSE	FALSE	21.07	negative		Private Clinic
99	Lab Technician	positive	yes	male	thirtyFiveKgAndAbove				yes	FALSE	FALSE	FALSE	FALSE	TRUE	FALSE	FALSE	TRUE	FALSE	FALSE	FALSE	17.61	positive	duplicate-K-99	Private Clinic
278	Lab Technician	negative	noMedsNotAvailable	female	thirtyFiveKgAndAbove			no	yes	FALSE	FALSE	FALSE	TRUE	TRUE	FALSE	FALSE	FALSE	FALSE	FALSE	FALSE	19.93	negative		Private Clinic
304	Lab Technician	positive	yes	female	thirtyFiveKgAndAbove				yes	FALSE	FALSE	TRUE	TRUE	TRUE	TRUE	TRUE	TRUE	FALSE	FALSE	FALSE	16.88	positive		Private Clinic
99	Lab Technician	negative	noMedsNotNeeded	female	thirtyFiveKgAndAbove				yes	FALSE	FALSE	FALSE	FALSE	TRUE	FALSE	FALSE	FALSE	FALSE	FALSE	FALSE	16.63	negative	duplicate-L-99	Private Clinic
278	Lab Technician	negative	noMedsNotAvailable	female	thirtyFiveKgAndAbove			no	no	FALSE	FALSE	FALSE	TRUE	TRUE	FALSE	FALSE	FALSE	FALSE	FALSE	FALSE	30.6	negative		Private Clinic
308	Lab Technician	positive	yes	male	thirtyFiveKgAndAbove				no	FALSE	FALSE	TRUE	TRUE	TRUE	FALSE	TRUE	FALSE	FALSE	FALSE	FALSE	16.97	positive		Private Clinic
99	Lab Technician	positive	yes	male	thirtyFiveKgAndAbove				no	TRUE	FALSE	FALSE	FALSE	FALSE	TRUE	FALSE	TRUE	TRUE	FALSE	FALSE	16.22	positive	duplicate-K-99	Private Clinic
186	Lab Technician	negative	noMedsNotAvailable	female	thirtyFiveKgAndAbove			no	yes	TRUE	FALSE	FALSE	FALSE	TRUE	FALSE	FALSE	FALSE	FALSE	FALSE	FALSE	17.97	negative		Private Clinic
323	Lab Technician	negative	yes	male	thirtyFiveKgAndAbove	Microscopy positive			no	FALSE	FALSE	TRUE	FALSE	TRUE	FALSE	FALSE	FALSE	FALSE	FALSE	TRUE	18.75	negative		Private Clinic
322	Lab Technician	negative	noMedsNotNeeded	female	thirtyFiveKgAndAbove				yes	FALSE	FALSE	TRUE	FALSE	TRUE	TRUE	TRUE	FALSE	FALSE	FALSE	FALSE	18.35	negative		Private Clinic
278	Lab Technician	negative	noMedsNotAvailable	male	thirtyFiveKgAndAbove			no	no	FALSE	FALSE	FALSE	TRUE	FALSE	FALSE	FALSE	FALSE	FALSE	FALSE	FALSE	16.83	negative		Private Clinic
99	Lab Technician	negative	noMedsNotNeeded	female	thirtyFiveKgAndAbove				yes	TRUE	FALSE	FALSE	TRUE	FALSE	FALSE	FALSE	FALSE	FALSE	FALSE	FALSE	20.96	negative		Private Clinic
323	Lab Technician	positive	yes	male	thirtyFiveKgAndAbove				no	FALSE	FALSE	FALSE	FALSE	FALSE	FALSE	FALSE	FALSE	FALSE	FALSE	TRUE	17.47	positive		Private Clinic
278	Lab Technician	negative	noMedsNotAvailable	male	thirtyFiveKgAndAbove			no	yes	FALSE	FALSE	FALSE	FALSE	TRUE	FALSE	FALSE	FALSE	FALSE	FALSE	FALSE	17.43	negative		Private Clinic
322	Lab Technician	positive	yes	male	thirtyFiveKgAndAbove				no	TRUE	FALSE	TRUE	FALSE	TRUE	FALSE	FALSE	FALSE	FALSE	FALSE	TRUE	16.58	positive		Private Clinic
26	Lab Technician	negative	noMedsNotAvailable	female	thirtyFiveKgAndAbove			no	no	TRUE	FALSE	FALSE	FALSE	TRUE	FALSE	FALSE	FALSE	FALSE	FALSE	FALSE	47.36	negative		Private Clinic
99	Lab Technician	positive	yes	female	thirtyFiveKgAndAbove				yes	TRUE	FALSE	FALSE	FALSE	TRUE	FALSE	TRUE	FALSE	FALSE	FALSE	FALSE	17.49	positive	duplicate-K-99	Private Clinic
323	Lab Technician	negative	yes	male	thirtyFiveKgAndAbove	Microscopy positive			no	FALSE	FALSE	FALSE	FALSE	TRUE	FALSE	FALSE	FALSE	FALSE	FALSE	FALSE	16.64	negative		Private Clinic
99	Lab Technician	negative	noMedsNotNeeded	male	thirtyFiveKgAndAbove				yes	FALSE	FALSE	FALSE	FALSE	TRUE	FALSE	FALSE	FALSE	FALSE	FALSE	FALSE	16.65	negative		Private Clinic
322	Lab Technician	positive	yes	female	twentyFiveLessThan35kg				no	TRUE	FALSE	TRUE	FALSE	TRUE	FALSE	FALSE	FALSE	FALSE	FALSE	FALSE	20.31	positive		Private Clinic
26	Lab Technician	negative	noMedsNotAvailable	female	thirtyFiveKgAndAbove			no	no	TRUE	FALSE	FALSE	TRUE	TRUE	FALSE	FALSE	FALSE	FALSE	FALSE	FALSE	26.25	negative		Private Clinic
99	Lab Technician	negative	noMedsNotNeeded	female	twentyFiveLessThan35kg				yes	FALSE	FALSE	FALSE	FALSE	TRUE	TRUE	FALSE	FALSE	FALSE	FALSE	FALSE	16.96	negative		Private Clinic
323	Lab Technician	negative	yes	male	thirtyFiveKgAndAbove	Microscopy positive			no	FALSE	FALSE	FALSE	FALSE	FALSE	FALSE	FALSE	FALSE	FALSE	FALSE	TRUE	18.82	negative		Private Clinic
125	Lab Technician	positive	yes	male	thirtyFiveKgAndAbove				no	TRUE	FALSE	TRUE	TRUE	TRUE	FALSE	FALSE	FALSE	FALSE	FALSE	FALSE	15.35	positive		Private Clinic
99	Lab Technician	negative	noMedsNotNeeded	female	thirtyFiveKgAndAbove				yes	FALSE	FALSE	FALSE	TRUE	TRUE	FALSE	FALSE	FALSE	FALSE	FALSE	FALSE	21.74	negative		Private Clinic
293	CHV	positive	yes	female	thirtyFiveKgAndAbove				no	TRUE	FALSE	FALSE	TRUE	TRUE	FALSE	FALSE	TRUE	FALSE	FALSE	FALSE	119.05	positive		CHV
278	Lab Technician	positive	noMedsNotAvailable	female	thirtyFiveKgAndAbove			no	no	TRUE	FALSE	FALSE	TRUE	TRUE	TRUE	FALSE	FALSE	FALSE	FALSE	FALSE	15.17	positive		Private Clinic
26	Lab Technician	positive	noMedsNotAvailable	male	fifteenLessThan25kg			no	no	FALSE	FALSE	FALSE	TRUE	TRUE	FALSE	FALSE	FALSE	FALSE	FALSE	FALSE	17.23	positive		Private Clinic
99	Lab Technician	negative	noMedsNotNeeded	female	thirtyFiveKgAndAbove				no	TRUE	FALSE	FALSE	FALSE	FALSE	TRUE	FALSE	FALSE	FALSE	FALSE	FALSE	16.11	negative	duplicate-L-99	Private Clinic
278	Lab Technician	positive	noMedsNotAvailable	female	thirtyFiveKgAndAbove			no	no	FALSE	FALSE	FALSE	TRUE	TRUE	TRUE	FALSE	FALSE	FALSE	FALSE	FALSE	16.8	positive		Private Clinic
277	Nurse	negative	noMedsNotNeeded	male	thirtyFiveKgAndAbove				yes	TRUE	FALSE	FALSE	TRUE	FALSE	FALSE	FALSE	FALSE	TRUE	FALSE	FALSE	62.2	negative		Private Clinic
323	Lab Technician	negative	yes	female	thirtyFiveKgAndAbove	Microscopy positive			no	FALSE	FALSE	FALSE	FALSE	FALSE	FALSE	FALSE	FALSE	FALSE	FALSE	TRUE	18.4	negative		Private Clinic
277	Nurse	negative	noMedsNotNeeded	female	thirtyFiveKgAndAbove				no	FALSE	FALSE	FALSE	FALSE	TRUE	FALSE	FALSE	FALSE	TRUE	FALSE	TRUE	15.84	negative		Private Clinic
323	Lab Technician	positive	yes	female	thirtyFiveKgAndAbove				no	FALSE	FALSE	TRUE	FALSE	FALSE	TRUE	FALSE	FALSE	TRUE	FALSE	TRUE	15.7	positive		Private Clinic
277	Nurse	negative	noMedsNotNeeded	male	thirtyFiveKgAndAbove				yes	FALSE	FALSE	FALSE	TRUE	TRUE	TRUE	FALSE	TRUE	FALSE	FALSE	FALSE	19.36	negative		Private Clinic
323	Lab Technician	negative	noMedsNotNeeded	female	thirtyFiveKgAndAbove				yes	FALSE	FALSE	FALSE	FALSE	FALSE	FALSE	FALSE	FALSE	FALSE	FALSE	TRUE	24.16	negative		Private Clinic
277	Nurse	positive	yes	female	thirtyFiveKgAndAbove				no	TRUE	FALSE	FALSE	TRUE	TRUE	FALSE	FALSE	FALSE	FALSE	FALSE	FALSE	15.96	positive		Private Clinic
97	Nurse	negative	noMedsNotNeeded	female	thirtyFiveKgAndAbove				yes	FALSE	FALSE	FALSE	TRUE	TRUE	FALSE	FALSE	FALSE	FALSE	FALSE	FALSE	18.1	negative		Private Clinic
108	Clinical Officer	negative	noMedsNotNeeded	female	thirtyFiveKgAndAbove				no	FALSE	FALSE	FALSE	FALSE	TRUE	FALSE	FALSE	FALSE	FALSE	FALSE	TRUE	130.52	negative		Private Clinic
207	Nurse	negative	noMedsNotNeeded	male	thirtyFiveKgAndAbove				no	FALSE	FALSE	TRUE	TRUE	TRUE	FALSE	FALSE	FALSE	FALSE	FALSE	FALSE	15.58	negative		Private Clinic
207	Nurse	negative	noMedsNotNeeded	female	thirtyFiveKgAndAbove				yes	TRUE	FALSE	TRUE	FALSE	TRUE	FALSE	FALSE	FALSE	FALSE	FALSE	FALSE	15.48	negative		Private Clinic
26	Lab Technician	negative	noMedsNotAvailable	male	thirtyFiveKgAndAbove			no	no	FALSE	FALSE	TRUE	FALSE	TRUE	TRUE	FALSE	FALSE	FALSE	FALSE	FALSE	16.82	negative		Private Clinic
278	Lab Technician	negative	noMedsNotAvailable	female	thirtyFiveKgAndAbove			no	no	FALSE	FALSE	FALSE	TRUE	TRUE	FALSE	FALSE	FALSE	FALSE	FALSE	FALSE	24.58	negative		Private Clinic
323	Lab Technician	negative	noMedsNotNeeded	male	thirtyFiveKgAndAbove				no	FALSE	FALSE	FALSE	TRUE	TRUE	TRUE	FALSE	FALSE	FALSE	FALSE	FALSE	21.28	negative		Private Clinic
26	Lab Technician	negative	noMedsNotAvailable	male	thirtyFiveKgAndAbove			no	no	FALSE	FALSE	FALSE	FALSE	TRUE	TRUE	FALSE	FALSE	FALSE	FALSE	FALSE	27.91	negative		Private Clinic
278	Lab Technician	negative	noMedsNotAvailable	male	thirtyFiveKgAndAbove			no	yes	FALSE	FALSE	FALSE	TRUE	FALSE	FALSE	FALSE	FALSE	FALSE	FALSE	FALSE	19.31	negative		Private Clinic
257	Lab Technician	positive	yes	female	twentyFiveLessThan35kg				yes	TRUE	FALSE	FALSE	TRUE	TRUE	FALSE	FALSE	TRUE	FALSE	FALSE	FALSE	16.08	cant_tell	duplicate-B-257	Private Clinic
323	Lab Technician	negative	yes	female	thirtyFiveKgAndAbove	Microscopy positive			no	FALSE	FALSE	FALSE	TRUE	TRUE	FALSE	FALSE	FALSE	FALSE	FALSE	FALSE	19.57	negative		Private Clinic
97	Nurse	positive	yes	male	thirtyFiveKgAndAbove				yes	FALSE	FALSE	TRUE	TRUE	TRUE	FALSE	FALSE	FALSE	FALSE	FALSE	FALSE	16.05			Private Clinic
278	Lab Technician	negative	noMedsNotAvailable	female	thirtyFiveKgAndAbove			no	yes	FALSE	FALSE	FALSE	FALSE	TRUE	FALSE	FALSE	FALSE	FALSE	FALSE	FALSE	16.26	negative		Private Clinic
257	Lab Technician	negative	noMedsNotNeeded	female	thirtyFiveKgAndAbove				yes	FALSE	FALSE	TRUE	FALSE	FALSE	FALSE	FALSE	FALSE	FALSE	TRUE	FALSE	16.15	cant_tell	duplicate-B-257	Private Clinic
99	Lab Technician	negative	noMedsNotNeeded	female	thirtyFiveKgAndAbove				yes	FALSE	FALSE	FALSE	TRUE	TRUE	FALSE	FALSE	FALSE	FALSE	FALSE	FALSE	19.21	negative		Private Clinic
277	Nurse	negative	noMedsNotNeeded	female	thirtyFiveKgAndAbove				no	TRUE	FALSE	FALSE	TRUE	FALSE	FALSE	FALSE	FALSE	FALSE	FALSE	FALSE	19.66	cant_tell		Private Clinic
308	Lab Technician	negative	noMedsNotNeeded	female	thirtyFiveKgAndAbove				no	FALSE	FALSE	FALSE	TRUE	TRUE	TRUE	FALSE	FALSE	FALSE	FALSE	FALSE	17.39	negative		Private Clinic
99	Lab Technician	negative	noMedsNotNeeded	male	thirtyFiveKgAndAbove				yes	FALSE	FALSE	FALSE	TRUE	TRUE	FALSE	FALSE	FALSE	FALSE	FALSE	FALSE	16.28	negative		Private Clinic
201	Lab Technician	negative	noMedsNotAvailable	male	thirtyFiveKgAndAbove			no	yes	TRUE	FALSE	TRUE	TRUE	TRUE	FALSE	FALSE	FALSE	FALSE	FALSE	FALSE	21.03	negative		Private Clinic
278	Lab Technician	negative	noMedsNotAvailable	male	thirtyFiveKgAndAbove			no	no	FALSE	FALSE	FALSE	TRUE	TRUE	FALSE	FALSE	FALSE	FALSE	FALSE	FALSE	16.65	negative		Private Clinic
308	Lab Technician	negative	noMedsNotNeeded	female	thirtyFiveKgAndAbove				no	FALSE	FALSE	FALSE	TRUE	TRUE	FALSE	FALSE	TRUE	TRUE	FALSE	FALSE	17.06	negative		Private Clinic
277	Nurse	positive	yes	female	thirtyFiveKgAndAbove				no	TRUE	FALSE	FALSE	TRUE	TRUE	FALSE	FALSE	FALSE	FALSE	FALSE	FALSE	17.01	positive		Private Clinic
99	Lab Technician	negative	noMedsNotNeeded	female	thirtyFiveKgAndAbove				no	FALSE	FALSE	FALSE	FALSE	TRUE	TRUE	FALSE	FALSE	FALSE	FALSE	FALSE	15.69	negative	duplicate-M-99	Private Clinic
323	Lab Technician	negative	noMedsNotNeeded	female	thirtyFiveKgAndAbove				yes	FALSE	FALSE	FALSE	FALSE	FALSE	FALSE	FALSE	TRUE	FALSE	FALSE	TRUE	16.24	negative		Private Clinic
186	Lab Technician	positive	noMedsNotAvailable	female	thirtyFiveKgAndAbove			no	no	TRUE	FALSE	TRUE	TRUE	TRUE	FALSE	FALSE	FALSE	FALSE	FALSE	FALSE	19.86	positive		Private Clinic
277	Nurse	negative	noMedsNotNeeded	female	thirtyFiveKgAndAbove				no	TRUE	FALSE	FALSE	TRUE	FALSE	FALSE	FALSE	FALSE	FALSE	FALSE	FALSE	15.52	negative		Private Clinic
99	Lab Technician	negative	noMedsNotNeeded	male	thirtyFiveKgAndAbove				yes	FALSE	FALSE	FALSE	FALSE	TRUE	FALSE	TRUE	FALSE	FALSE	FALSE	FALSE	26.12	negative	duplicate-M-99	Private Clinic
323	Lab Technician	positive	yes	male	thirtyFiveKgAndAbove				no	FALSE	FALSE	TRUE	FALSE	TRUE	TRUE	TRUE	FALSE	FALSE	FALSE	FALSE	23	positive		Private Clinic
308	Lab Technician	negative	noMedsNotNeeded	male	thirtyFiveKgAndAbove				yes	TRUE	FALSE	TRUE	FALSE	TRUE	FALSE	FALSE	TRUE	FALSE	FALSE	FALSE	15.75	negative		Private Clinic
205	Lab Technician	positive	yes	male	thirtyFiveKgAndAbove				no	FALSE	FALSE	FALSE	FALSE	TRUE	TRUE	FALSE	TRUE	FALSE	FALSE	FALSE	18.47	positive		Private Clinic
99	Lab Technician	negative	noMedsNotNeeded	female	thirtyFiveKgAndAbove				yes	TRUE	FALSE	FALSE	FALSE	TRUE	FALSE	FALSE	FALSE	FALSE	FALSE	FALSE	16.3	negative	duplicate-M-99	Private Clinic
277	Nurse	negative	noMedsNotNeeded	female	thirtyFiveKgAndAbove				no	TRUE	FALSE	FALSE	TRUE	FALSE	TRUE	FALSE	FALSE	FALSE	FALSE	FALSE	20.38	positive		Private Clinic
323	Lab Technician	negative	noMedsNotNeeded	male	thirtyFiveKgAndAbove				no	FALSE	FALSE	FALSE	TRUE	TRUE	FALSE	FALSE	FALSE	FALSE	FALSE	FALSE	17.92	negative		Private Clinic
304	Lab Technician	negative	noMedsNotNeeded	female	thirtyFiveKgAndAbove				no	TRUE	FALSE	TRUE	TRUE	TRUE	TRUE	TRUE	FALSE	FALSE	FALSE	FALSE	15.71	negative		Private Clinic
99	Lab Technician	negative	noMedsNotNeeded	male	thirtyFiveKgAndAbove				yes	FALSE	FALSE	FALSE	FALSE	TRUE	FALSE	FALSE	FALSE	FALSE	FALSE	TRUE	16.81	negative	duplicate-N-99	Private Clinic
278	Lab Technician	positive	noMedsNotAvailable	male	thirtyFiveKgAndAbove			no	no	FALSE	FALSE	FALSE	TRUE	TRUE	FALSE	FALSE	FALSE	FALSE	FALSE	FALSE	84.45	negative		Private Clinic
26	Lab Technician	negative	noMedsNotAvailable	male	thirtyFiveKgAndAbove			no	no	FALSE	FALSE	FALSE	FALSE	TRUE	TRUE	FALSE	FALSE	FALSE	FALSE	FALSE	17.1	negative		Private Clinic
99	Lab Technician	negative	noMedsNotNeeded	female	thirtyFiveKgAndAbove				yes	TRUE	FALSE	FALSE	FALSE	FALSE	TRUE	FALSE	FALSE	FALSE	FALSE	FALSE	17.18	negative	duplicate-N-99	Private Clinic
278	Lab Technician	negative	noMedsNotAvailable	female	thirtyFiveKgAndAbove			no	no	FALSE	FALSE	FALSE	TRUE	TRUE	FALSE	FALSE	FALSE	FALSE	FALSE	FALSE	18.26	negative		Private Clinic
205	Lab Technician	positive	yes	male	thirtyFiveKgAndAbove				no	FALSE	FALSE	FALSE	FALSE	FALSE	FALSE	FALSE	FALSE	FALSE	FALSE	TRUE	15.59	negative		Private Clinic
201	Lab Technician	negative	noMedsNotAvailable	male	thirtyFiveKgAndAbove			no	no	FALSE	FALSE	TRUE	TRUE	TRUE	FALSE	FALSE	FALSE	FALSE	FALSE	TRUE	17.99	negative		Private Clinic
277	Nurse	negative	noMedsNotNeeded	female	thirtyFiveKgAndAbove				no	TRUE	FALSE	FALSE	TRUE	TRUE	TRUE	FALSE	FALSE	FALSE	FALSE	FALSE	30.58	negative		Private Clinic
99	Lab Technician	negative	noMedsNotNeeded	female	thirtyFiveKgAndAbove				yes	FALSE	FALSE	FALSE	FALSE	FALSE	FALSE	TRUE	TRUE	FALSE	FALSE	FALSE	22.59	negative		Private Clinic
284	Clinical Officer	negative	noMedsNotNeeded	female	twentyFiveLessThan35kg				no	TRUE	FALSE	TRUE	TRUE	FALSE	FALSE	TRUE	FALSE	FALSE	FALSE	FALSE	25.38	negative		Private Clinic
277	Nurse	negative	noMedsNotNeeded	male	thirtyFiveKgAndAbove				no	TRUE	FALSE	FALSE	TRUE	TRUE	FALSE	TRUE	TRUE	FALSE	FALSE	FALSE	19.65	negative		Private Clinic
308	Lab Technician	negative	noMedsNotNeeded	female	thirtyFiveKgAndAbove				no	FALSE	FALSE	FALSE	TRUE	TRUE	FALSE	FALSE	FALSE	FALSE	FALSE	FALSE	22.34	negative		Private Clinic
99	Lab Technician	positive	yes	female	thirtyFiveKgAndAbove				no	FALSE	FALSE	FALSE	FALSE	TRUE	FALSE	FALSE	FALSE	FALSE	FALSE	TRUE	21.69	positive		Private Clinic
284	Clinical Officer	negative	noMedsNotNeeded	female	thirtyFiveKgAndAbove				no	FALSE	FALSE	FALSE	TRUE	TRUE	TRUE	TRUE	FALSE	FALSE	FALSE	FALSE	16.21	negative		Private Clinic
278	Lab Technician	negative	noMedsNotAvailable	female	thirtyFiveKgAndAbove			no	no	FALSE	FALSE	FALSE	TRUE	TRUE	FALSE	FALSE	FALSE	TRUE	FALSE	FALSE	16.25	negative		Private Clinic
99	Lab Technician	positive	yes	female	thirtyFiveKgAndAbove				yes	TRUE	FALSE	FALSE	TRUE	FALSE	FALSE	FALSE	TRUE	FALSE	FALSE	FALSE	15.62	positive		Private Clinic
323	Lab Technician	negative	noMedsNotNeeded	female	thirtyFiveKgAndAbove				no	FALSE	FALSE	FALSE	FALSE	TRUE	FALSE	FALSE	FALSE	FALSE	FALSE	TRUE	27.99	negative		Private Clinic
284	Clinical Officer	positive	yes	male	thirtyFiveKgAndAbove				yes	TRUE	FALSE	FALSE	TRUE	TRUE	FALSE	TRUE	FALSE	FALSE	FALSE	FALSE	38.96	invalid		Private Clinic
77	Clinical Officer	negative	noMedsNotNeeded	female	thirtyFiveKgAndAbove				yes	FALSE	FALSE	TRUE	TRUE	TRUE	FALSE	TRUE	FALSE	FALSE	FALSE	FALSE	17.66	negative		Private Clinic
323	Lab Technician	negative	noMedsNotNeeded	female	thirtyFiveKgAndAbove				no	FALSE	FALSE	FALSE	FALSE	TRUE	FALSE	FALSE	FALSE	FALSE	FALSE	TRUE	21.55	negative		Private Clinic
77	Clinical Officer	positive	yes	male	thirtyFiveKgAndAbove				no	TRUE	FALSE	TRUE	TRUE	TRUE	TRUE	FALSE	FALSE	FALSE	FALSE	FALSE	16.52	positive		Private Clinic
99	Lab Technician	negative	noMedsNotNeeded	female	thirtyFiveKgAndAbove				no	FALSE	FALSE	FALSE	TRUE	TRUE	FALSE	FALSE	FALSE	FALSE	FALSE	FALSE	37.96	negative		Private Clinic
323	Lab Technician	negative	yes	female	thirtyFiveKgAndAbove	Microscopy positive			no	FALSE	FALSE	FALSE	FALSE	FALSE	FALSE	FALSE	FALSE	FALSE	FALSE	TRUE	19.12	negative		Private Clinic
278	Lab Technician	negative	noMedsNotAvailable	female	thirtyFiveKgAndAbove			no	yes	FALSE	FALSE	FALSE	TRUE	FALSE	FALSE	FALSE	FALSE	FALSE	FALSE	FALSE	24.44	negative		Private Clinic
284	Clinical Officer	positive	yes	female	thirtyFiveKgAndAbove				yes	TRUE	FALSE	FALSE	FALSE	TRUE	TRUE	FALSE	TRUE	FALSE	FALSE	FALSE	65.76	cant_tell		Private Clinic
278	Lab Technician	negative	noMedsNotAvailable	male	thirtyFiveKgAndAbove			no	no	TRUE	FALSE	FALSE	FALSE	TRUE	TRUE	FALSE	FALSE	FALSE	FALSE	FALSE	18.84	negative		Private Clinic
284	Clinical Officer	positive	yes	female	thirtyFiveKgAndAbove				yes	FALSE	FALSE	TRUE	TRUE	FALSE	FALSE	FALSE	TRUE	TRUE	FALSE	FALSE	17.71	positive		Private Clinic
278	Lab Technician	negative	noMedsNotAvailable	female	thirtyFiveKgAndAbove			no	no	FALSE	FALSE	FALSE	TRUE	TRUE	FALSE	FALSE	FALSE	FALSE	FALSE	FALSE	17.2	negative		Private Clinic
284	Clinical Officer	negative	noMedsNotNeeded	female	thirtyFiveKgAndAbove				yes	TRUE	FALSE	FALSE	FALSE	TRUE	TRUE	FALSE	FALSE	FALSE	FALSE	FALSE	18.42	negative		Private Clinic
278	Lab Technician	negative	noMedsNotAvailable	male	thirtyFiveKgAndAbove			no	no	FALSE	FALSE	FALSE	TRUE	TRUE	FALSE	FALSE	FALSE	FALSE	FALSE	FALSE	17.58	negative		Private Clinic
77	Clinical Officer	positive	yes	female	thirtyFiveKgAndAbove				no	FALSE	FALSE	TRUE	TRUE	TRUE	TRUE	FALSE	FALSE	FALSE	FALSE	TRUE	15.74	positive		Private Clinic
77	Clinical Officer	negative	noMedsNotNeeded	male	thirtyFiveKgAndAbove				no	FALSE	FALSE	TRUE	TRUE	FALSE	TRUE	FALSE	FALSE	FALSE	FALSE	TRUE	15.62	negative		Private Clinic
284	Clinical Officer	positive	yes	female	thirtyFiveKgAndAbove				yes	TRUE	FALSE	TRUE	FALSE	TRUE	TRUE	FALSE	TRUE	FALSE	FALSE	FALSE	39.03	negative		Private Clinic
323	Lab Technician	negative	noMedsNotNeeded	male	thirtyFiveKgAndAbove				no	FALSE	FALSE	FALSE	FALSE	FALSE	FALSE	FALSE	FALSE	FALSE	FALSE	TRUE	24.07	negative		Private Clinic
201	Lab Technician	negative	noMedsNotAvailable	female	thirtyFiveKgAndAbove			no	no	FALSE	FALSE	FALSE	TRUE	TRUE	TRUE	FALSE	FALSE	FALSE	FALSE	FALSE	21.77	negative		Private Clinic
277	Nurse	negative	noMedsNotNeeded	female	thirtyFiveKgAndAbove				no	TRUE	FALSE	FALSE	TRUE	TRUE	FALSE	FALSE	FALSE	FALSE	FALSE	FALSE	79.64	negative		Private Clinic
304	Lab Technician	negative	noMedsNotNeeded	female	thirtyFiveKgAndAbove				no	FALSE	FALSE	TRUE	TRUE	TRUE	TRUE	FALSE	FALSE	FALSE	FALSE	FALSE	15.73	negative		Private Clinic
284	Clinical Officer	negative	noMedsNotNeeded	male	thirtyFiveKgAndAbove				yes	TRUE	FALSE	FALSE	FALSE	TRUE	FALSE	TRUE	FALSE	FALSE	FALSE	FALSE	34.36	cant_tell		Private Clinic
323	Lab Technician	positive	yes	male	thirtyFiveKgAndAbove				no	FALSE	FALSE	FALSE	FALSE	FALSE	FALSE	FALSE	FALSE	FALSE	FALSE	TRUE	18.28	positive		Private Clinic
284	Clinical Officer	negative	noMedsNotNeeded	female	thirtyFiveKgAndAbove				yes	TRUE	FALSE	FALSE	FALSE	TRUE	TRUE	TRUE	FALSE	FALSE	FALSE	FALSE	17.36	positive		Private Clinic
323	Lab Technician	negative	yes	female	thirtyFiveKgAndAbove	Microscopy positive			yes	FALSE	FALSE	FALSE	FALSE	TRUE	TRUE	FALSE	FALSE	FALSE	FALSE	FALSE	21.12	negative		Private Clinic
201	Lab Technician	negative	noMedsNotAvailable	female	thirtyFiveKgAndAbove			no	no	TRUE	FALSE	TRUE	TRUE	FALSE	FALSE	FALSE	FALSE	FALSE	FALSE	TRUE	15.48	negative		Private Clinic
207	Nurse	positive	yes	male	thirtyFiveKgAndAbove				no	FALSE	FALSE	TRUE	TRUE	TRUE	FALSE	FALSE	FALSE	FALSE	FALSE	FALSE	15.55	positive		Private Clinic
278	Lab Technician	negative	noMedsNotAvailable	female	thirtyFiveKgAndAbove			no	no	TRUE	FALSE	FALSE	TRUE	TRUE	FALSE	FALSE	FALSE	FALSE	FALSE	FALSE	20.62	negative		Private Clinic
323	Lab Technician	negative	noMedsNotNeeded	female	thirtyFiveKgAndAbove				no	FALSE	FALSE	FALSE	TRUE	TRUE	FALSE	FALSE	FALSE	FALSE	FALSE	TRUE	19.91	negative		Private Clinic
99	Lab Technician	negative	noMedsNotNeeded	male	thirtyFiveKgAndAbove				yes	FALSE	FALSE	FALSE	FALSE	TRUE	FALSE	FALSE	FALSE	FALSE	FALSE	TRUE	16.35	negative		Private Clinic
278	Lab Technician	negative	noMedsNotAvailable	female	thirtyFiveKgAndAbove			no	yes	FALSE	FALSE	FALSE	TRUE	TRUE	FALSE	FALSE	FALSE	FALSE	FALSE	FALSE	15.26	negative		Private Clinic
99	Lab Technician	negative	noMedsNotNeeded	male	thirtyFiveKgAndAbove				no	FALSE	FALSE	FALSE	FALSE	FALSE	TRUE	FALSE	FALSE	FALSE	FALSE	FALSE	31.9	negative	duplicate-O-99	Private Clinic
26	Lab Technician	negative	noMedsNotAvailable	male	thirtyFiveKgAndAbove			no	no	TRUE	FALSE	FALSE	TRUE	FALSE	FALSE	FALSE	FALSE	FALSE	FALSE	FALSE	16.45	negative		Private Clinic
205	Lab Technician	negative	noMedsNotNeeded	male	thirtyFiveKgAndAbove				yes	FALSE	FALSE	FALSE	TRUE	TRUE	FALSE	FALSE	FALSE	FALSE	FALSE	FALSE	17.55	negative		Private Clinic
308	Lab Technician	negative	noMedsNotNeeded	male	thirtyFiveKgAndAbove				no	FALSE	FALSE	FALSE	TRUE	TRUE	TRUE	FALSE	FALSE	TRUE	FALSE	FALSE	1122.6	negative	duplicate-C-308	Private Clinic
278	Lab Technician	negative	noMedsNotAvailable	female	thirtyFiveKgAndAbove			no	yes	FALSE	FALSE	FALSE	TRUE	TRUE	TRUE	TRUE	FALSE	FALSE	FALSE	FALSE	16.58	negative		Private Clinic
323	Lab Technician	negative	yes	male	thirtyFiveKgAndAbove	Microscopy positive			no	FALSE	FALSE	FALSE	FALSE	TRUE	FALSE	FALSE	FALSE	FALSE	FALSE	TRUE	19.38	negative		Private Clinic
99	Lab Technician	negative	noMedsNotNeeded	male	thirtyFiveKgAndAbove				no	FALSE	FALSE	FALSE	FALSE	FALSE	FALSE	FALSE	TRUE	TRUE	FALSE	FALSE	17.64	negative	duplicate-O-99	Private Clinic
26	Lab Technician	negative	noMedsNotAvailable	male	thirtyFiveKgAndAbove			no	no	TRUE	FALSE	FALSE	TRUE	TRUE	FALSE	FALSE	FALSE	FALSE	FALSE	FALSE	16.57	negative		Private Clinic
308	Lab Technician	negative	noMedsNotNeeded	female	thirtyFiveKgAndAbove				yes	FALSE	FALSE	TRUE	FALSE	TRUE	FALSE	FALSE	FALSE	FALSE	FALSE	TRUE	15.57	negative	duplicate-C-308	Private Clinic
125	Lab Technician	positive	yes	female	thirtyFiveKgAndAbove				no	FALSE	FALSE	FALSE	FALSE	TRUE	TRUE	FALSE	FALSE	FALSE	FALSE	TRUE	15.51	positive		Private Clinic
278	Lab Technician	positive	noMedsNotAvailable	male	thirtyFiveKgAndAbove			no	no	TRUE	FALSE	FALSE	TRUE	TRUE	FALSE	FALSE	FALSE	FALSE	FALSE	FALSE	15.4	positive		Private Clinic
308	Lab Technician	negative	noMedsNotNeeded	female	thirtyFiveKgAndAbove				no	FALSE	FALSE	TRUE	TRUE	TRUE	FALSE	TRUE	FALSE	FALSE	FALSE	FALSE	22.37	negative		Private Clinic
284	Clinical Officer	negative	noMedsNotNeeded	female	thirtyFiveKgAndAbove				yes	FALSE	FALSE	FALSE	FALSE	TRUE	TRUE	FALSE	TRUE	FALSE	FALSE	FALSE	16.74	negative		Private Clinic
26	Lab Technician	positive	noMedsNotAvailable	male	thirtyFiveKgAndAbove			no	no	FALSE	FALSE	FALSE	TRUE	FALSE	TRUE	FALSE	FALSE	FALSE	FALSE	FALSE	41.66	positive		Private Clinic
323	Lab Technician	negative	noMedsNotNeeded	male	thirtyFiveKgAndAbove				no	FALSE	FALSE	FALSE	FALSE	FALSE	FALSE	FALSE	TRUE	FALSE	FALSE	TRUE	31.83	negative		Private Clinic
278	Lab Technician	negative	noMedsNotAvailable	male	thirtyFiveKgAndAbove			no	no	FALSE	FALSE	FALSE	TRUE	TRUE	FALSE	FALSE	FALSE	FALSE	FALSE	FALSE	16.75	negative		Private Clinic
32	Lab Technician	positive	yes	female	thirtyFiveKgAndAbove				no	FALSE	FALSE	TRUE	TRUE	TRUE	TRUE	FALSE	FALSE	FALSE	FALSE	FALSE	16.05	positive		Private Clinic
26	Lab Technician	negative	noMedsNotAvailable	female	thirtyFiveKgAndAbove			no	no	FALSE	FALSE	TRUE	TRUE	TRUE	TRUE	FALSE	FALSE	FALSE	FALSE	FALSE	21.83	negative		Private Clinic
284	Clinical Officer	negative	noMedsNotNeeded	female	thirtyFiveKgAndAbove				yes	TRUE	FALSE	FALSE	TRUE	TRUE	FALSE	FALSE	FALSE	FALSE	FALSE	FALSE	60.55	negative		Private Clinic
201	Lab Technician	negative	noMedsNotAvailable	male	thirtyFiveKgAndAbove			no	no	FALSE	FALSE	FALSE	FALSE	TRUE	FALSE	FALSE	FALSE	FALSE	FALSE	TRUE	16.42	negative		Private Clinic
278	Lab Technician	negative	noMedsNotAvailable	female	thirtyFiveKgAndAbove			no	no	FALSE	FALSE	FALSE	TRUE	TRUE	TRUE	FALSE	FALSE	FALSE	FALSE	FALSE	25.36	negative		Private Clinic
32	Lab Technician	positive	yes	female	thirtyFiveKgAndAbove				no	FALSE	FALSE	TRUE	TRUE	TRUE	TRUE	FALSE	FALSE	FALSE	FALSE	FALSE	15.9	positive		Private Clinic
125	Lab Technician	negative	noMedsNotNeeded	male	thirtyFiveKgAndAbove				no	FALSE	FALSE	FALSE	FALSE	TRUE	TRUE	FALSE	FALSE	FALSE	FALSE	TRUE	15.23	negative		Private Clinic
283	Lab Technician	negative	noMedsNotNeeded	female	thirtyFiveKgAndAbove				no	FALSE	FALSE	FALSE	FALSE	TRUE	FALSE	FALSE	FALSE	FALSE	FALSE	FALSE	17.15	negative	duplicate-A-283	Private Clinic
201	Lab Technician	negative	noMedsNotAvailable	female	thirtyFiveKgAndAbove			no	no	TRUE	FALSE	TRUE	TRUE	TRUE	TRUE	FALSE	FALSE	FALSE	FALSE	FALSE	16.86	negative		Private Clinic
304	Lab Technician	positive	yes	female	thirtyFiveKgAndAbove				no	FALSE	FALSE	TRUE	TRUE	TRUE	TRUE	FALSE	FALSE	TRUE	FALSE	FALSE	16.33	positive		Private Clinic
207	Nurse	positive	yes	male	fifteenLessThan25kg				no	TRUE	FALSE	TRUE	FALSE	TRUE	FALSE	FALSE	FALSE	FALSE	FALSE	FALSE	15.51	positive		Private Clinic
283	Lab Technician	negative	noMedsNotNeeded	female	thirtyFiveKgAndAbove				yes	FALSE	FALSE	FALSE	FALSE	TRUE	FALSE	FALSE	FALSE	TRUE	FALSE	FALSE	18.7	negative	duplicate-B-283	Private Clinic
125	Lab Technician	negative	noMedsNotNeeded	female	thirtyFiveKgAndAbove				no	FALSE	FALSE	FALSE	FALSE	TRUE	FALSE	TRUE	FALSE	FALSE	FALSE	FALSE	26.14	negative		Private Clinic
201	Lab Technician	negative	noMedsNotAvailable	female	thirtyFiveKgAndAbove			yes	no	FALSE	FALSE	FALSE	TRUE	TRUE	TRUE	FALSE	FALSE	FALSE	FALSE	FALSE	23.51	negative		Private Clinic
323	Lab Technician	negative	yes	male	thirtyFiveKgAndAbove	Microscopy positive			no	TRUE	FALSE	FALSE	FALSE	TRUE	FALSE	FALSE	FALSE	FALSE	FALSE	TRUE	23.85	negative		Private Clinic
308	Lab Technician	negative	noMedsNotNeeded	female	thirtyFiveKgAndAbove				no	FALSE	FALSE	FALSE	FALSE	TRUE	FALSE	FALSE	TRUE	FALSE	FALSE	FALSE	23.65	negative		Private Clinic
26	Lab Technician	negative	noMedsNotNeeded	male	thirtyFiveKgAndAbove				yes	FALSE	FALSE	FALSE	TRUE	TRUE	FALSE	TRUE	FALSE	FALSE	FALSE	FALSE	22.92	negative		Private Clinic
125	Lab Technician	positive	yes	male	thirtyFiveKgAndAbove				no	TRUE	FALSE	TRUE	FALSE	TRUE	FALSE	FALSE	FALSE	FALSE	FALSE	FALSE	19.39	positive		Private Clinic
99	Lab Technician	positive	yes	male	thirtyFiveKgAndAbove				yes	TRUE	FALSE	FALSE	TRUE	TRUE	FALSE	FALSE	FALSE	FALSE	FALSE	FALSE	17.39	positive	duplicate-P-99	Private Clinic
323	Lab Technician	negative	noMedsNotNeeded	male	thirtyFiveKgAndAbove				yes	TRUE	FALSE	TRUE	FALSE	FALSE	FALSE	FALSE	FALSE	FALSE	FALSE	FALSE	26.57	negative		Private Clinic
278	Lab Technician	negative	noMedsNotAvailable	female	thirtyFiveKgAndAbove			no	no	FALSE	FALSE	FALSE	TRUE	TRUE	TRUE	FALSE	FALSE	FALSE	FALSE	FALSE	22.42	negative		Private Clinic
283	Lab Technician	negative	noMedsNotNeeded	male	thirtyFiveKgAndAbove				no	FALSE	FALSE	FALSE	FALSE	TRUE	FALSE	FALSE	FALSE	TRUE	FALSE	FALSE	43.42	negative	duplicate-B-283	Private Clinic
97	Nurse	negative	noMedsNotNeeded	female	thirtyFiveKgAndAbove				yes	FALSE	FALSE	FALSE	TRUE	TRUE	FALSE	FALSE	FALSE	FALSE	FALSE	FALSE	19.43	negative		Private Clinic
278	Lab Technician	positive	noMedsNotAvailable	male	thirtyFiveKgAndAbove			no	no	TRUE	FALSE	TRUE	FALSE	TRUE	FALSE	FALSE	FALSE	FALSE	FALSE	FALSE	15.29	positive		Private Clinic
99	Lab Technician	positive	yes	male	thirtyFiveKgAndAbove				yes	FALSE	FALSE	FALSE	FALSE	TRUE	FALSE	FALSE	TRUE	FALSE	FALSE	FALSE	19.75	positive	duplicate-P-99	Private Clinic
283	Lab Technician	negative	noMedsNotNeeded	female	thirtyFiveKgAndAbove				no	FALSE	FALSE	FALSE	FALSE	TRUE	TRUE	FALSE	FALSE	FALSE	FALSE	FALSE	16.52	positive	duplicate-A-283	Private Clinic
284	Clinical Officer	positive	yes	female	thirtyFiveKgAndAbove				yes	TRUE	FALSE	FALSE	FALSE	TRUE	TRUE	TRUE	FALSE	FALSE	FALSE	FALSE	16.86	positive		Private Clinic
278	Lab Technician	negative	noMedsNotAvailable	female	thirtyFiveKgAndAbove			no	no	FALSE	FALSE	FALSE	TRUE	TRUE	FALSE	FALSE	FALSE	FALSE	FALSE	FALSE	15.3	negative		Private Clinic
201	Lab Technician	negative	noMedsNotAvailable	female	thirtyFiveKgAndAbove			no	no	TRUE	FALSE	TRUE	TRUE	TRUE	FALSE	FALSE	FALSE	FALSE	FALSE	FALSE	22.78	negative		Private Clinic
99	Lab Technician	positive	yes	male	thirtyFiveKgAndAbove				no	TRUE	FALSE	FALSE	FALSE	FALSE	FALSE	TRUE	FALSE	FALSE	FALSE	FALSE	22.34	positive	duplicate-P-99	Private Clinic
283	Lab Technician	positive	yes	male	thirtyFiveKgAndAbove				no	FALSE	FALSE	TRUE	TRUE	TRUE	FALSE	TRUE	FALSE	FALSE	FALSE	FALSE	17.22	positive		Private Clinic
322	Lab Technician	positive	yes	male	thirtyFiveKgAndAbove				no	TRUE	FALSE	TRUE	TRUE	TRUE	FALSE	FALSE	FALSE	FALSE	FALSE	FALSE	17.83	positive		Private Clinic
186	Lab Technician	negative	noMedsNotAvailable	male	thirtyFiveKgAndAbove			no	no	FALSE	FALSE	FALSE	FALSE	TRUE	TRUE	FALSE	FALSE	FALSE	FALSE	FALSE	16.49	negative		Private Clinic
322	Lab Technician	positive	yes	male	thirtyFiveKgAndAbove				no	TRUE	FALSE	FALSE	TRUE	TRUE	FALSE	FALSE	FALSE	FALSE	FALSE	FALSE	15.48	positive		Private Clinic
283	Lab Technician	negative	noMedsNotNeeded	male	thirtyFiveKgAndAbove				no	FALSE	FALSE	FALSE	FALSE	TRUE	FALSE	FALSE	FALSE	FALSE	FALSE	FALSE	18.85	negative	duplicate-B-283	Private Clinic
278	Lab Technician	negative	noMedsNotAvailable	male	thirtyFiveKgAndAbove			no	no	FALSE	FALSE	FALSE	TRUE	FALSE	TRUE	FALSE	FALSE	FALSE	FALSE	FALSE	32.7	negative		Private Clinic
323	Lab Technician	negative	noMedsNotNeeded	female	thirtyFiveKgAndAbove				yes	FALSE	FALSE	FALSE	TRUE	TRUE	TRUE	TRUE	FALSE	FALSE	FALSE	FALSE	22.69	negative		Private Clinic
283	Lab Technician	negative	noMedsNotNeeded	female	thirtyFiveKgAndAbove				yes	TRUE	FALSE	FALSE	FALSE	TRUE	FALSE	FALSE	FALSE	FALSE	FALSE	FALSE	17.88	negative		Private Clinic
278	Lab Technician	negative	noMedsNotAvailable	female	thirtyFiveKgAndAbove			no	yes	FALSE	FALSE	FALSE	TRUE	FALSE	TRUE	FALSE	FALSE	FALSE	FALSE	FALSE	20.61	negative		Private Clinic
201	Lab Technician	negative	noMedsNotAvailable	male	thirtyFiveKgAndAbove			no	no	FALSE	FALSE	TRUE	TRUE	TRUE	FALSE	FALSE	FALSE	FALSE	FALSE	FALSE	27.51	negative		Private Clinic
99	Lab Technician	positive	yes	male	twentyFiveLessThan35kg				yes	FALSE	FALSE	FALSE	FALSE	TRUE	FALSE	FALSE	FALSE	TRUE	FALSE	FALSE	55.66	positive		Private Clinic
283	Lab Technician	negative	noMedsNotNeeded	female	twentyFiveLessThan35kg				no	FALSE	FALSE	FALSE	TRUE	TRUE	FALSE	FALSE	FALSE	FALSE	FALSE	FALSE	17.36			Private Clinic
26	Lab Technician	positive	noMedsNotAvailable	female	thirtyFiveKgAndAbove			no	yes	FALSE	FALSE	TRUE	TRUE	TRUE	FALSE	TRUE	FALSE	FALSE	FALSE	FALSE	35.34	positive		Private Clinic
323	Lab Technician	negative	yes	female	thirtyFiveKgAndAbove	Microscopy positive			no	FALSE	FALSE	FALSE	FALSE	FALSE	FALSE	FALSE	FALSE	FALSE	FALSE	TRUE	17.1	negative		Private Clinic
283	Lab Technician	negative	noMedsNotNeeded	female	thirtyFiveKgAndAbove				no	FALSE	TRUE	FALSE	FALSE	FALSE	FALSE	FALSE	FALSE	FALSE	FALSE	FALSE	19.21	negative	duplicate-Z-283	Private Clinic
99	Lab Technician	positive	yes	female	thirtyFiveKgAndAbove				yes	FALSE	FALSE	TRUE	FALSE	TRUE	FALSE	FALSE	TRUE	FALSE	FALSE	FALSE	16.68	positive		Private Clinic
283	Lab Technician	negative	noMedsNotNeeded	male	twentyFiveLessThan35kg				yes	TRUE	FALSE	FALSE	FALSE	TRUE	FALSE	FALSE	FALSE	FALSE	FALSE	FALSE	16.59	negative	duplicate-Z-283	Private Clinic
277	Nurse	positive	yes	female	thirtyFiveKgAndAbove				no	TRUE	FALSE	FALSE	TRUE	TRUE	FALSE	FALSE	FALSE	FALSE	FALSE	FALSE	38.94	positive		Private Clinic
26	Lab Technician	negative	noMedsNotAvailable	female	thirtyFiveKgAndAbove			no	no	FALSE	FALSE	FALSE	TRUE	TRUE	TRUE	FALSE	FALSE	FALSE	FALSE	FALSE	23.03	negative		Private Clinic
323	Lab Technician	negative	yes	male	thirtyFiveKgAndAbove	Microscopy positive			no	FALSE	FALSE	FALSE	FALSE	FALSE	FALSE	FALSE	FALSE	FALSE	FALSE	TRUE	24.69	negative		Private Clinic
201	Lab Technician	negative	noMedsNotAvailable	male	twentyFiveLessThan35kg			no	no	TRUE	FALSE	FALSE	TRUE	TRUE	FALSE	FALSE	TRUE	FALSE	FALSE	FALSE	16.4	negative		Private Clinic
283	Lab Technician	negative	noMedsNotNeeded	female	thirtyFiveKgAndAbove				yes	FALSE	FALSE	TRUE	TRUE	FALSE	FALSE	TRUE	FALSE	FALSE	FALSE	FALSE	15.57	negative	duplicate-B-283	Private Clinic
186	Lab Technician	positive	noMedsNotAvailable	male	twentyFiveLessThan35kg			no	no	FALSE	TRUE	FALSE	FALSE	FALSE	FALSE	FALSE	FALSE	FALSE	FALSE	FALSE	17.72	positive		Private Clinic
77	Clinical Officer	negative	noMedsNotNeeded	female	thirtyFiveKgAndAbove				yes	FALSE	FALSE	TRUE	FALSE	TRUE	FALSE	TRUE	FALSE	FALSE	FALSE	FALSE	15.82	negative		Private Clinic
277	Nurse	negative	noMedsNotNeeded	female	thirtyFiveKgAndAbove			no	no	TRUE	FALSE	FALSE	TRUE	TRUE	FALSE	FALSE	FALSE	FALSE	FALSE	FALSE	18.7	positive		Private Clinic
207	Nurse	negative	noMedsNotNeeded	female	thirtyFiveKgAndAbove				yes	TRUE	FALSE	TRUE	TRUE	TRUE	FALSE	FALSE	FALSE	FALSE	FALSE	FALSE	79.43	negative		Private Clinic
283	Lab Technician	negative	noMedsNotNeeded	male	thirtyFiveKgAndAbove				yes	FALSE	FALSE	FALSE	FALSE	TRUE	TRUE	TRUE	FALSE	FALSE	FALSE	FALSE	16.94	negative	duplicate-B-283	Private Clinic
26	Lab Technician	positive	noMedsNotAvailable	male	thirtyFiveKgAndAbove			no	no	FALSE	FALSE	FALSE	TRUE	TRUE	FALSE	TRUE	FALSE	FALSE	FALSE	FALSE	17.27	positive		Private Clinic
186	Lab Technician	negative	noMedsNotAvailable	male	thirtyFiveKgAndAbove			no	no	FALSE	TRUE	FALSE	FALSE	FALSE	FALSE	FALSE	FALSE	FALSE	FALSE	FALSE	20.41	negative		Private Clinic
77	Clinical Officer	negative	noMedsNotNeeded	female	thirtyFiveKgAndAbove				yes	FALSE	FALSE	TRUE	FALSE	TRUE	FALSE	TRUE	TRUE	FALSE	FALSE	FALSE	17.02	negative		Private Clinic
284	Clinical Officer	negative	noMedsNotNeeded	female	thirtyFiveKgAndAbove				yes	FALSE	FALSE	TRUE	FALSE	FALSE	TRUE	FALSE	FALSE	TRUE	FALSE	FALSE	183.1	cant_tell	duplicate-A-284	Private Clinic
323	Lab Technician	negative	yes	female	thirtyFiveKgAndAbove	Microscopy positive			yes	FALSE	FALSE	FALSE	TRUE	TRUE	FALSE	FALSE	FALSE	FALSE	FALSE	FALSE	19.56	negative		Private Clinic
277	Nurse	positive	yes	female	thirtyFiveKgAndAbove				no	TRUE	FALSE	FALSE	TRUE	TRUE	FALSE	FALSE	FALSE	FALSE	FALSE	FALSE	24.15	negative		Private Clinic
304	Lab Technician	positive	yes	male	thirtyFiveKgAndAbove				no	FALSE	FALSE	TRUE	TRUE	TRUE	TRUE	TRUE	TRUE	FALSE	FALSE	FALSE	17.16	positive		Private Clinic
304	Lab Technician	negative	noMedsNotNeeded	male	thirtyFiveKgAndAbove				no	FALSE	FALSE	TRUE	TRUE	TRUE	TRUE	TRUE	FALSE	FALSE	FALSE	FALSE	15.28	positive		Private Clinic
323	Lab Technician	positive	yes	male	thirtyFiveKgAndAbove				no	FALSE	FALSE	FALSE	TRUE	TRUE	FALSE	TRUE	FALSE	FALSE	FALSE	FALSE	34.65	positive		Private Clinic
284	Clinical Officer	negative	noMedsNotNeeded	female	thirtyFiveKgAndAbove				yes	TRUE	FALSE	TRUE	FALSE	TRUE	FALSE	FALSE	FALSE	FALSE	FALSE	FALSE	20.99	cant_tell		Private Clinic
283	Lab Technician	negative	noMedsNotNeeded	male	twentyFiveLessThan35kg				yes	TRUE	FALSE	TRUE	FALSE	TRUE	FALSE	FALSE	FALSE	FALSE	FALSE	FALSE	16.32	negative	duplicate-B-283	Private Clinic
283	Lab Technician	negative	noMedsNotNeeded	male	thirtyFiveKgAndAbove				no	FALSE	FALSE	FALSE	TRUE	TRUE	TRUE	FALSE	FALSE	FALSE	FALSE	FALSE	15.87	negative	duplicate-B-283	Private Clinic
283	Lab Technician	negative	noMedsNotNeeded	male	thirtyFiveKgAndAbove				no	TRUE	FALSE	FALSE	FALSE	TRUE	FALSE	FALSE	FALSE	FALSE	FALSE	FALSE	17.27	negative	duplicate-B-283	Private Clinic
284	Clinical Officer	negative	noMedsNotNeeded	female	thirtyFiveKgAndAbove				no	TRUE	FALSE	FALSE	FALSE	TRUE	FALSE	FALSE	TRUE	FALSE	FALSE	FALSE	23.93	positive		Private Clinic
108	Clinical Officer	negative	noMedsNotNeeded	female	thirtyFiveKgAndAbove				no	FALSE	FALSE	FALSE	TRUE	FALSE	TRUE	FALSE	FALSE	FALSE	FALSE	FALSE	32.72	negative		Private Clinic
308	Lab Technician	negative	noMedsNotNeeded	female	thirtyFiveKgAndAbove				no	FALSE	FALSE	FALSE	TRUE	TRUE	FALSE	FALSE	FALSE	FALSE	FALSE	TRUE	17.44	negative		Private Clinic
323	Lab Technician	positive	yes	male	thirtyFiveKgAndAbove				no	FALSE	FALSE	FALSE	FALSE	FALSE	FALSE	FALSE	FALSE	FALSE	FALSE	TRUE	27.71	positive		Private Clinic
323	Lab Technician	negative	noMedsNotNeeded	female	thirtyFiveKgAndAbove				yes	TRUE	FALSE	TRUE	FALSE	FALSE	FALSE	FALSE	FALSE	FALSE	FALSE	TRUE	29.83	negative		Private Clinic
205	Lab Technician	negative	noMedsNotNeeded	female	thirtyFiveKgAndAbove				no	TRUE	FALSE	FALSE	FALSE	FALSE	FALSE	FALSE	FALSE	FALSE	FALSE	TRUE	18.24	negative		Private Clinic
99	Lab Technician	positive	yes	male	thirtyFiveKgAndAbove				yes	FALSE	FALSE	FALSE	FALSE	TRUE	FALSE	TRUE	FALSE	FALSE	FALSE	FALSE	16.87	positive		Private Clinic
205	Lab Technician	negative	noMedsNotNeeded	male	thirtyFiveKgAndAbove				no	FALSE	FALSE	FALSE	TRUE	FALSE	FALSE	FALSE	FALSE	FALSE	FALSE	FALSE	15.73	negative		Private Clinic
278	Lab Technician	negative	noMedsNotAvailable	male	thirtyFiveKgAndAbove			no	no	FALSE	FALSE	FALSE	TRUE	TRUE	FALSE	FALSE	FALSE	FALSE	FALSE	FALSE	15.36	negative		Private Clinic
308	Lab Technician	negative	noMedsNotNeeded	male	thirtyFiveKgAndAbove				yes	FALSE	FALSE	FALSE	TRUE	TRUE	FALSE	FALSE	FALSE	FALSE	FALSE	FALSE	17.91	negative		Private Clinic
99	Lab Technician	positive	yes	female	thirtyFiveKgAndAbove				no	TRUE	FALSE	TRUE	FALSE	TRUE	FALSE	TRUE	FALSE	FALSE	FALSE	FALSE	19.07	positive	duplicate-Q-99	Private Clinic
323	Lab Technician	negative	noMedsNotNeeded	female	thirtyFiveKgAndAbove				yes	TRUE	FALSE	FALSE	FALSE	FALSE	FALSE	FALSE	FALSE	FALSE	FALSE	TRUE	20.68	negative		Private Clinic
205	Lab Technician	negative	noMedsNotNeeded	female	thirtyFiveKgAndAbove				no	FALSE	FALSE	FALSE	FALSE	TRUE	TRUE	FALSE	FALSE	FALSE	FALSE	FALSE	17.34	negative		Private Clinic
207	Nurse	negative	noMedsNotNeeded	male	thirtyFiveKgAndAbove				yes	TRUE	FALSE	TRUE	TRUE	TRUE	FALSE	FALSE	FALSE	FALSE	FALSE	FALSE	19.41	negative		Private Clinic
99	Lab Technician	positive	yes	male	thirtyFiveKgAndAbove				yes	FALSE	FALSE	FALSE	FALSE	TRUE	FALSE	FALSE	FALSE	FALSE	FALSE	FALSE	22.25	positive	duplicate-Q-99	Private Clinic
201	Lab Technician	negative	noMedsNotAvailable	male	thirtyFiveKgAndAbove			no	no	FALSE	FALSE	TRUE	TRUE	TRUE	FALSE	FALSE	FALSE	FALSE	FALSE	TRUE	22.27	negative		Private Clinic
205	Lab Technician	negative	noMedsNotNeeded	male	thirtyFiveKgAndAbove				no	FALSE	FALSE	FALSE	FALSE	FALSE	FALSE	FALSE	FALSE	FALSE	FALSE	TRUE	21.26	negative		Private Clinic
26	Lab Technician	negative	noMedsNotAvailable	female	thirtyFiveKgAndAbove			no	no	TRUE	FALSE	FALSE	TRUE	TRUE	FALSE	FALSE	FALSE	FALSE	FALSE	FALSE	28.94	negative		Private Clinic
99	Lab Technician	positive	yes	female	thirtyFiveKgAndAbove				no	FALSE	FALSE	FALSE	FALSE	TRUE	FALSE	FALSE	TRUE	FALSE	FALSE	FALSE	18.8	positive	duplicate-Q-99	Private Clinic
278	Lab Technician	negative	noMedsNotAvailable	male	thirtyFiveKgAndAbove			no	no	FALSE	FALSE	FALSE	TRUE	FALSE	FALSE	FALSE	FALSE	FALSE	FALSE	FALSE	15.99	negative		Private Clinic
205	Lab Technician	negative	noMedsNotNeeded	male	thirtyFiveKgAndAbove				no	FALSE	FALSE	TRUE	FALSE	FALSE	FALSE	FALSE	FALSE	FALSE	FALSE	TRUE	20.13	negative		Private Clinic
32	Lab Technician	negative	noMedsNotNeeded	female	thirtyFiveKgAndAbove				no	FALSE	FALSE	TRUE	TRUE	TRUE	TRUE	FALSE	FALSE	FALSE	FALSE	FALSE	15.45	negative		Private Clinic
322	Lab Technician	positive	yes	male	thirtyFiveKgAndAbove				no	FALSE	FALSE	TRUE	FALSE	TRUE	FALSE	TRUE	FALSE	FALSE	FALSE	FALSE	19.09	positive		Private Clinic
32	Lab Technician	negative	noMedsNotNeeded	male	thirtyFiveKgAndAbove				no	FALSE	FALSE	TRUE	TRUE	TRUE	TRUE	FALSE	FALSE	FALSE	FALSE	FALSE	15.44	negative		Private Clinic
26	Lab Technician	negative	noMedsNotAvailable	female	thirtyFiveKgAndAbove			no	no	TRUE	FALSE	FALSE	FALSE	TRUE	TRUE	FALSE	FALSE	FALSE	FALSE	FALSE	24.41	negative		Private Clinic
99	Lab Technician	positive	yes	female	thirtyFiveKgAndAbove				yes	FALSE	FALSE	TRUE	TRUE	TRUE	FALSE	FALSE	FALSE	FALSE	FALSE	FALSE	40.75	positive	duplicate-Q-99	Private Clinic
205	Lab Technician	positive	yes	male	thirtyFiveKgAndAbove				yes	TRUE	FALSE	TRUE	FALSE	TRUE	FALSE	FALSE	TRUE	FALSE	FALSE	FALSE	35.88	positive		Private Clinic
278	Lab Technician	positive	noMedsNotAvailable	female	thirtyFiveKgAndAbove			no	yes	FALSE	FALSE	FALSE	FALSE	TRUE	FALSE	FALSE	FALSE	FALSE	FALSE	FALSE	21.69	positive		Private Clinic
322	Lab Technician	negative	yes	female	thirtyFiveKgAndAbove	Due to signs and symptoms			yes	FALSE	FALSE	TRUE	TRUE	TRUE	TRUE	FALSE	FALSE	FALSE	FALSE	FALSE	21.77	negative		Private Clinic
304	Lab Technician	negative	noMedsNotNeeded	male	thirtyFiveKgAndAbove				no	FALSE	FALSE	TRUE	TRUE	TRUE	TRUE	FALSE	FALSE	TRUE	FALSE	FALSE	16.01	negative		Private Clinic
26	Lab Technician	negative	noMedsNotAvailable	male	twentyFiveLessThan35kg			no	no	TRUE	FALSE	FALSE	FALSE	TRUE	TRUE	FALSE	FALSE	FALSE	FALSE	FALSE	16.73	negative		Private Clinic
283	Lab Technician	negative	noMedsNotNeeded	female	thirtyFiveKgAndAbove				no	FALSE	FALSE	FALSE	TRUE	TRUE	FALSE	FALSE	FALSE	FALSE	FALSE	FALSE	16.16	negative	duplicate-C-283	Private Clinic
205	Lab Technician	negative	noMedsNotNeeded	male	thirtyFiveKgAndAbove				no	FALSE	FALSE	FALSE	FALSE	TRUE	TRUE	FALSE	FALSE	FALSE	FALSE	FALSE	28.75	negative		Private Clinic
278	Lab Technician	positive	noMedsNotAvailable	male	twentyFiveLessThan35kg			no	no	FALSE	FALSE	FALSE	TRUE	TRUE	FALSE	FALSE	FALSE	FALSE	FALSE	FALSE	16.07	positive		Private Clinic
323	Lab Technician	negative	yes	male	thirtyFiveKgAndAbove	Microscopy positive			no	FALSE	FALSE	FALSE	FALSE	TRUE	FALSE	FALSE	FALSE	FALSE	FALSE	FALSE	23.43	negative		Private Clinic
97	Nurse	negative	noMedsNotNeeded	female	thirtyFiveKgAndAbove				no	FALSE	FALSE	TRUE	FALSE	FALSE	FALSE	FALSE	FALSE	FALSE	FALSE	TRUE	17.9	negative		Private Clinic
283	Lab Technician	negative	noMedsNotNeeded	female	thirtyFiveKgAndAbove				yes	TRUE	FALSE	FALSE	FALSE	TRUE	FALSE	FALSE	FALSE	FALSE	FALSE	FALSE	19.8	negative	duplicate-C-283	Private Clinic
278	Lab Technician	negative	noMedsNotAvailable	female	thirtyFiveKgAndAbove			no	yes	FALSE	FALSE	FALSE	TRUE	TRUE	FALSE	FALSE	FALSE	FALSE	FALSE	FALSE	15.3	negative		Private Clinic
207	Nurse	negative	noMedsNotNeeded	female	thirtyFiveKgAndAbove				yes	TRUE	FALSE	TRUE	FALSE	TRUE	FALSE	FALSE	FALSE	FALSE	FALSE	FALSE	24.54	negative		Private Clinic
205	Lab Technician	negative	noMedsNotNeeded	male	thirtyFiveKgAndAbove				no	FALSE	FALSE	FALSE	TRUE	FALSE	FALSE	FALSE	FALSE	FALSE	FALSE	FALSE	30.55	negative		Private Clinic
97	Nurse	negative	noMedsNotNeeded	male	thirtyFiveKgAndAbove				yes	FALSE	FALSE	FALSE	FALSE	FALSE	TRUE	TRUE	FALSE	FALSE	FALSE	FALSE	16.54	negative		Private Clinic
323	Lab Technician	negative	yes	female	thirtyFiveKgAndAbove	Microscopy positive			no	FALSE	FALSE	FALSE	FALSE	TRUE	FALSE	FALSE	FALSE	FALSE	FALSE	FALSE	27.59	negative		Private Clinic
308	Lab Technician	negative	noMedsNotNeeded	female	thirtyFiveKgAndAbove				no	FALSE	FALSE	FALSE	TRUE	TRUE	FALSE	FALSE	FALSE	FALSE	FALSE	TRUE	15.72	negative		Private Clinic
26	Lab Technician	negative	noMedsNotAvailable	male	thirtyFiveKgAndAbove			no	no	TRUE	FALSE	FALSE	TRUE	FALSE	FALSE	TRUE	FALSE	FALSE	FALSE	FALSE	36.51	negative		Private Clinic
205	Lab Technician	positive	yes	male	thirtyFiveKgAndAbove				no	FALSE	FALSE	FALSE	FALSE	TRUE	FALSE	TRUE	FALSE	FALSE	FALSE	FALSE	25.15	positive		Private Clinic
278	Lab Technician	negative	noMedsNotAvailable	male	thirtyFiveKgAndAbove			no	no	FALSE	FALSE	FALSE	FALSE	TRUE	FALSE	FALSE	FALSE	FALSE	FALSE	FALSE	24.62	negative		Private Clinic
205	Lab Technician	negative	noMedsNotNeeded	male	thirtyFiveKgAndAbove				no	FALSE	FALSE	FALSE	FALSE	FALSE	TRUE	FALSE	FALSE	TRUE	FALSE	FALSE	26.79	negative		Private Clinic
308	Lab Technician	positive	yes	male	thirtyFiveKgAndAbove				no	FALSE	FALSE	FALSE	FALSE	TRUE	FALSE	FALSE	FALSE	FALSE	FALSE	FALSE	26.52	positive		Private Clinic
284	Clinical Officer	positive	yes	female	thirtyFiveKgAndAbove				yes	TRUE	FALSE	TRUE	FALSE	FALSE	FALSE	FALSE	TRUE	FALSE	FALSE	FALSE	20.15	cant_tell	duplicate-A-284	Private Clinic
26	Lab Technician	negative	noMedsNotAvailable	male	thirtyFiveKgAndAbove			no	no	FALSE	FALSE	FALSE	TRUE	TRUE	FALSE	FALSE	FALSE	FALSE	FALSE	FALSE	64.16	negative		Private Clinic
278	Lab Technician	negative	noMedsNotAvailable	male	thirtyFiveKgAndAbove			no	yes	FALSE	FALSE	FALSE	TRUE	FALSE	FALSE	FALSE	FALSE	TRUE	FALSE	FALSE	15.33	negative		Private Clinic
278	Lab Technician	negative	noMedsNotAvailable	male	thirtyFiveKgAndAbove			no	no	FALSE	FALSE	FALSE	TRUE	FALSE	FALSE	FALSE	FALSE	FALSE	FALSE	FALSE	15.9	negative		Private Clinic
323	Lab Technician	negative	noMedsNotNeeded	female	thirtyFiveKgAndAbove				no	FALSE	FALSE	FALSE	FALSE	FALSE	FALSE	FALSE	FALSE	FALSE	FALSE	TRUE	17.3	negative		Private Clinic
284	Clinical Officer	positive	yes	female	thirtyFiveKgAndAbove				yes	TRUE	FALSE	FALSE	FALSE	FALSE	FALSE	TRUE	TRUE	FALSE	FALSE	FALSE	25.17			Private Clinic
77	Clinical Officer	negative	noMedsNotNeeded	male	thirtyFiveKgAndAbove				yes	FALSE	FALSE	TRUE	TRUE	TRUE	FALSE	TRUE	TRUE	FALSE	FALSE	FALSE	15.98	cant_tell		Private Clinic
283	Lab Technician	negative	noMedsNotNeeded	male	thirtyFiveKgAndAbove				no	TRUE	FALSE	FALSE	TRUE	TRUE	FALSE	FALSE	FALSE	FALSE	FALSE	FALSE	19.5	negative		Private Clinic
125	Lab Technician	negative	noMedsNotNeeded	male	thirtyFiveKgAndAbove				yes	FALSE	FALSE	FALSE	TRUE	FALSE	TRUE	FALSE	FALSE	FALSE	FALSE	FALSE	19.46	negative		Private Clinic
283	Lab Technician	positive	yes	female	thirtyFiveKgAndAbove				no	TRUE	FALSE	TRUE	FALSE	TRUE	FALSE	FALSE	FALSE	FALSE	FALSE	FALSE	18.39	positive		Private Clinic
99	Lab Technician	negative	noMedsNotNeeded	male	thirtyFiveKgAndAbove				no	FALSE	FALSE	FALSE	FALSE	TRUE	FALSE	TRUE	FALSE	FALSE	FALSE	FALSE	19.52	negative	duplicate-R-99	Private Clinic
122	CHV	negative	noMedsNotNeeded	female	twentyFiveLessThan35kg				yes	TRUE	FALSE	TRUE	FALSE	FALSE	FALSE	FALSE	FALSE	FALSE	FALSE	FALSE	11112	cant_tell		CHV
277	Nurse	negative	noMedsNotNeeded	male	thirtyFiveKgAndAbove				no	TRUE	FALSE	FALSE	TRUE	FALSE	FALSE	FALSE	FALSE	FALSE	FALSE	FALSE	18.78	negative		Private Clinic
99	Lab Technician	negative	noMedsNotNeeded	male	thirtyFiveKgAndAbove				no	FALSE	FALSE	FALSE	TRUE	FALSE	FALSE	FALSE	FALSE	FALSE	FALSE	FALSE	16.97	negative	duplicate-R-99	Private Clinic
99	Lab Technician	negative	noMedsNotNeeded	male	twentyFiveLessThan35kg				no	TRUE	FALSE	FALSE	FALSE	FALSE	FALSE	TRUE	FALSE	FALSE	FALSE	FALSE	16.13	negative	duplicate-S-99	Private Clinic
125	Lab Technician	negative	noMedsNotNeeded	female	thirtyFiveKgAndAbove				no	FALSE	FALSE	TRUE	FALSE	TRUE	FALSE	FALSE	FALSE	FALSE	FALSE	TRUE	15.37	negative		Private Clinic
304	Lab Technician	negative	noMedsNotNeeded	female	twentyFiveLessThan35kg				no	FALSE	FALSE	TRUE	TRUE	TRUE	TRUE	TRUE	TRUE	FALSE	FALSE	FALSE	16.34	negative		Private Clinic
26	Lab Technician	negative	noMedsNotAvailable	female	thirtyFiveKgAndAbove			no	yes	FALSE	FALSE	TRUE	FALSE	TRUE	TRUE	TRUE	FALSE	FALSE	FALSE	FALSE	34.8	negative		Private Clinic
99	Lab Technician	negative	noMedsNotNeeded	female	thirtyFiveKgAndAbove				yes	FALSE	FALSE	FALSE	TRUE	FALSE	FALSE	FALSE	FALSE	FALSE	FALSE	FALSE	15.96	negative	duplicate-S-99	Private Clinic
277	Nurse	positive	yes	male	thirtyFiveKgAndAbove				no	FALSE	FALSE	FALSE	TRUE	TRUE	FALSE	FALSE	FALSE	FALSE	FALSE	FALSE	26.68	negative		Private Clinic
122	CHV			female	fifteenLessThan25kg				yes	TRUE	FALSE	FALSE	FALSE	FALSE	TRUE	FALSE	FALSE	FALSE	FALSE	TRUE	17.39			CHV
323	Lab Technician	negative	yes	male	thirtyFiveKgAndAbove	Microscopy positive			no	FALSE	FALSE	FALSE	FALSE	FALSE	FALSE	FALSE	FALSE	FALSE	FALSE	TRUE	26.8	negative		Private Clinic
284	Clinical Officer	negative	noMedsNotNeeded	female	thirtyFiveKgAndAbove				yes	TRUE	FALSE	TRUE	FALSE	FALSE	TRUE	FALSE	FALSE	FALSE	FALSE	FALSE	15.56			Private Clinic
323	Lab Technician	negative	yes	male	thirtyFiveKgAndAbove	Microscopy positive			no	FALSE	FALSE	FALSE	TRUE	TRUE	FALSE	FALSE	FALSE	FALSE	FALSE	FALSE	19.81	negative		Private Clinic
125	Lab Technician	negative	noMedsNotNeeded	female	thirtyFiveKgAndAbove				no	FALSE	FALSE	FALSE	FALSE	TRUE	TRUE	FALSE	FALSE	FALSE	FALSE	FALSE	41.12	negative		Private Clinic
323	Lab Technician	negative	yes	male	thirtyFiveKgAndAbove	Microscopy positive			no	FALSE	FALSE	FALSE	TRUE	FALSE	FALSE	FALSE	FALSE	FALSE	FALSE	FALSE	23.27	negative		Private Clinic
277	Nurse	negative	noMedsNotNeeded	female	thirtyFiveKgAndAbove				no	TRUE	FALSE	FALSE	FALSE	FALSE	FALSE	TRUE	TRUE	TRUE	FALSE	FALSE	47.12	cant_tell		Private Clinic
201	Lab Technician	negative	noMedsNotAvailable	male	thirtyFiveKgAndAbove			no	no	FALSE	FALSE	FALSE	TRUE	TRUE	FALSE	FALSE	FALSE	FALSE	FALSE	TRUE	19.29	negative		Private Clinic
278	Lab Technician	negative	noMedsNotAvailable	male	thirtyFiveKgAndAbove			no	yes	FALSE	FALSE	FALSE	TRUE	TRUE	FALSE	FALSE	FALSE	FALSE	FALSE	FALSE	15.34	negative		Private Clinic
308	Lab Technician	negative	noMedsNotNeeded	female	thirtyFiveKgAndAbove				no	FALSE	FALSE	FALSE	TRUE	TRUE	FALSE	FALSE	FALSE	FALSE	FALSE	FALSE	19.51	negative		Private Clinic
278	Lab Technician	negative	noMedsNotAvailable	male	thirtyFiveKgAndAbove			no	yes	FALSE	FALSE	FALSE	TRUE	TRUE	TRUE	FALSE	FALSE	FALSE	FALSE	FALSE	16.81	negative		Private Clinic
323	Lab Technician	negative	noMedsNotNeeded	female	thirtyFiveKgAndAbove				yes	FALSE	FALSE	TRUE	FALSE	FALSE	FALSE	FALSE	FALSE	FALSE	FALSE	TRUE	25.23	negative		Private Clinic
323	Lab Technician	negative	noMedsNotNeeded	female	thirtyFiveKgAndAbove				no	FALSE	FALSE	FALSE	FALSE	TRUE	FALSE	FALSE	FALSE	FALSE	FALSE	TRUE	17.1	negative		Private Clinic
323	Lab Technician	positive	yes	male	thirtyFiveKgAndAbove				yes	FALSE	FALSE	TRUE	TRUE	TRUE	FALSE	FALSE	FALSE	FALSE	FALSE	FALSE	16.78	positive		Private Clinic
278	Lab Technician	negative	noMedsNotAvailable	female	thirtyFiveKgAndAbove			no	yes	FALSE	FALSE	FALSE	TRUE	TRUE	FALSE	FALSE	FALSE	TRUE	FALSE	FALSE	59.82	negative		Private Clinic
278	Lab Technician	negative	noMedsNotAvailable	female	thirtyFiveKgAndAbove			no	no	FALSE	FALSE	FALSE	TRUE	FALSE	TRUE	FALSE	FALSE	FALSE	FALSE	FALSE	18	negative		Private Clinic
323	Lab Technician	negative	noMedsNotNeeded	male	thirtyFiveKgAndAbove				no	FALSE	FALSE	FALSE	FALSE	TRUE	FALSE	FALSE	FALSE	FALSE	FALSE	TRUE	25.19	negative		Private Clinic
278	Lab Technician	negative	noMedsNotAvailable	female	twentyFiveLessThan35kg			no	no	FALSE	FALSE	FALSE	FALSE	TRUE	FALSE	FALSE	FALSE	FALSE	FALSE	FALSE	22.12	negative		Private Clinic
278	Lab Technician	negative	noMedsNotAvailable	female	thirtyFiveKgAndAbove			no	no	FALSE	FALSE	FALSE	TRUE	TRUE	FALSE	FALSE	FALSE	FALSE	FALSE	FALSE	16	negative		Private Clinic
278	Lab Technician	negative	noMedsNotAvailable	male	thirtyFiveKgAndAbove			no	no	FALSE	FALSE	FALSE	TRUE	TRUE	FALSE	FALSE	FALSE	TRUE	FALSE	FALSE	18.03	negative		Private Clinic
201	Lab Technician	negative	noMedsNotAvailable	male	thirtyFiveKgAndAbove			no	no	FALSE	FALSE	TRUE	TRUE	FALSE	TRUE	TRUE	TRUE	FALSE	FALSE	FALSE	30.72	negative		Private Clinic
323	Lab Technician	positive	yes	male	thirtyFiveKgAndAbove				no	FALSE	FALSE	TRUE	FALSE	TRUE	FALSE	FALSE	FALSE	FALSE	FALSE	FALSE	22.67	positive		Private Clinic
322	Lab Technician	positive	yes	female	thirtyFiveKgAndAbove				no	FALSE	FALSE	TRUE	TRUE	TRUE	TRUE	FALSE	FALSE	FALSE	FALSE	FALSE	16.06	positive		Private Clinic
308	Lab Technician	negative	noMedsNotNeeded	female	thirtyFiveKgAndAbove				yes	TRUE	FALSE	TRUE	TRUE	TRUE	FALSE	FALSE	FALSE	FALSE	FALSE	FALSE	15.94	negative		Private Clinic
278	Lab Technician	positive	noMedsNotAvailable	male	thirtyFiveKgAndAbove			no	no	TRUE	FALSE	FALSE	TRUE	TRUE	FALSE	FALSE	FALSE	FALSE	FALSE	FALSE	16.33	positive		Private Clinic
322	Lab Technician	negative	noMedsNotNeeded	female	thirtyFiveKgAndAbove				no	TRUE	FALSE	FALSE	TRUE	TRUE	FALSE	FALSE	FALSE	FALSE	FALSE	FALSE	16.26	negative		Private Clinic
278	Lab Technician	negative	noMedsNotAvailable	female	thirtyFiveKgAndAbove			no	no	FALSE	FALSE	FALSE	TRUE	FALSE	FALSE	FALSE	FALSE	FALSE	FALSE	FALSE	17.18	negative		Private Clinic
304	Lab Technician	negative	noMedsNotNeeded	female	thirtyFiveKgAndAbove				no	FALSE	FALSE	TRUE	TRUE	TRUE	TRUE	TRUE	TRUE	FALSE	FALSE	FALSE	103.32	negative		Private Clinic
323	Lab Technician	negative	noMedsNotNeeded	female	thirtyFiveKgAndAbove				no	FALSE	FALSE	FALSE	FALSE	TRUE	FALSE	FALSE	FALSE	FALSE	FALSE	FALSE	16.31	negative		Private Clinic
308	Lab Technician	positive	yes	male	thirtyFiveKgAndAbove				no	FALSE	FALSE	TRUE	TRUE	TRUE	FALSE	FALSE	FALSE	FALSE	FALSE	FALSE	23.7	invalid		Private Clinic
278	Lab Technician	positive	noMedsNotAvailable	male	twentyFiveLessThan35kg			no	no	TRUE	FALSE	TRUE	FALSE	TRUE	FALSE	FALSE	FALSE	FALSE	FALSE	FALSE	15.23	positive		Private Clinic
97	Nurse	negative	noMedsNotNeeded	female	thirtyFiveKgAndAbove				yes	FALSE	FALSE	FALSE	TRUE	FALSE	TRUE	FALSE	FALSE	FALSE	FALSE	FALSE	17.81			Private Clinic
278	Lab Technician	negative	noMedsNotAvailable	female	thirtyFiveKgAndAbove			no	no	FALSE	FALSE	FALSE	FALSE	TRUE	FALSE	FALSE	FALSE	FALSE	FALSE	FALSE	17.38	negative		Private Clinic
99	Lab Technician	negative	noMedsNotNeeded	female	thirtyFiveKgAndAbove				yes	FALSE	FALSE	FALSE	FALSE	TRUE	FALSE	TRUE	FALSE	TRUE	FALSE	FALSE	19.38	negative		Private Clinic
278	Lab Technician	negative	noMedsNotAvailable	male	thirtyFiveKgAndAbove			no	no	FALSE	FALSE	FALSE	TRUE	FALSE	FALSE	FALSE	FALSE	FALSE	FALSE	FALSE	17.09	negative		Private Clinic
99	Lab Technician	negative	noMedsNotNeeded	female	thirtyFiveKgAndAbove				no	FALSE	FALSE	FALSE	FALSE	TRUE	FALSE	FALSE	FALSE	FALSE	FALSE	FALSE	16.26	negative		Private Clinic
201	Lab Technician	negative	noMedsNotAvailable	female	thirtyFiveKgAndAbove			no	yes	FALSE	FALSE	FALSE	TRUE	TRUE	TRUE	FALSE	FALSE	FALSE	FALSE	TRUE	32.17	negative		Private Clinic
278	Lab Technician	negative	noMedsNotAvailable	male	thirtyFiveKgAndAbove			no	yes	FALSE	FALSE	FALSE	TRUE	TRUE	FALSE	FALSE	FALSE	FALSE	FALSE	FALSE	21.87	negative		Private Clinic
99	Lab Technician	negative	noMedsNotNeeded	female	thirtyFiveKgAndAbove				yes	FALSE	FALSE	FALSE	TRUE	TRUE	FALSE	FALSE	FALSE	FALSE	FALSE	FALSE	20.23	negative		Private Clinic
99	Lab Technician	negative	noMedsNotNeeded	female	thirtyFiveKgAndAbove				no	FALSE	FALSE	FALSE	FALSE	FALSE	TRUE	TRUE	FALSE	FALSE	FALSE	FALSE	16.24	negative		Private Clinic
201	Lab Technician	negative	noMedsNotAvailable	male	thirtyFiveKgAndAbove			no	no	FALSE	FALSE	FALSE	TRUE	TRUE	TRUE	FALSE	FALSE	FALSE	FALSE	TRUE	28.45	negative		Private Clinic
278	Lab Technician	negative	noMedsNotAvailable	female	thirtyFiveKgAndAbove			no	no	FALSE	FALSE	FALSE	TRUE	FALSE	FALSE	FALSE	FALSE	FALSE	FALSE	FALSE	19.77	negative		Private Clinic
278	Lab Technician	positive	noMedsNotAvailable	female	thirtyFiveKgAndAbove			no	no	TRUE	FALSE	TRUE	TRUE	TRUE	FALSE	FALSE	FALSE	TRUE	FALSE	FALSE	15.95	positive		Private Clinic
323	Lab Technician	negative	noMedsNotNeeded	female	thirtyFiveKgAndAbove				no	FALSE	FALSE	FALSE	FALSE	FALSE	FALSE	FALSE	FALSE	FALSE	FALSE	TRUE	37.56	negative		Private Clinic
304	Lab Technician	positive	yes	male	thirtyFiveKgAndAbove				no	FALSE	FALSE	TRUE	TRUE	TRUE	TRUE	TRUE	FALSE	FALSE	FALSE	FALSE	18.52	positive		Private Clinic
304	Lab Technician	positive	yes	male	twentyFiveLessThan35kg				no	TRUE	FALSE	TRUE	TRUE	TRUE	TRUE	TRUE	TRUE	FALSE	FALSE	FALSE	21.66	positive		Private Clinic
220	Clinical Officer	positive	yes	male	fifteenLessThan25kg				no	FALSE	FALSE	FALSE	FALSE	TRUE	FALSE	FALSE	TRUE	FALSE	FALSE	FALSE	16.44	positive		Private Clinic
323	Lab Technician	negative	yes	female	thirtyFiveKgAndAbove	Microscopy positive			yes	FALSE	FALSE	TRUE	FALSE	TRUE	FALSE	FALSE	FALSE	FALSE	FALSE	FALSE	22.47	negative		Private Clinic
308	Lab Technician	negative	noMedsNotNeeded	male	thirtyFiveKgAndAbove				yes	TRUE	FALSE	FALSE	FALSE	TRUE	FALSE	TRUE	FALSE	FALSE	FALSE	FALSE	16.38	negative		Private Clinic
304	Lab Technician	negative	noMedsNotNeeded	male	thirtyFiveKgAndAbove				no	FALSE	FALSE	TRUE	TRUE	TRUE	TRUE	TRUE	FALSE	FALSE	FALSE	FALSE	17.98	negative		Private Clinic
323	Lab Technician	negative	yes	female	thirtyFiveKgAndAbove	Microscopy positive			no	FALSE	FALSE	FALSE	FALSE	FALSE	FALSE	FALSE	FALSE	FALSE	FALSE	TRUE	18.42	negative		Private Clinic
220	Clinical Officer	negative	noMedsNotNeeded	male	thirtyFiveKgAndAbove				yes	TRUE	FALSE	TRUE	TRUE	FALSE	FALSE	FALSE	FALSE	FALSE	FALSE	FALSE	20.19	negative		Private Clinic
323	Lab Technician	negative	yes	male	thirtyFiveKgAndAbove	Microscopy positive			no	FALSE	FALSE	FALSE	FALSE	TRUE	FALSE	FALSE	FALSE	FALSE	FALSE	TRUE	24.62	negative		Private Clinic
304	Lab Technician	negative	noMedsNotNeeded	male	thirtyFiveKgAndAbove				no	FALSE	FALSE	TRUE	TRUE	TRUE	TRUE	TRUE	FALSE	FALSE	FALSE	FALSE	15.48	negative		Private Clinic
323	Lab Technician	positive	yes	female	thirtyFiveKgAndAbove				yes	FALSE	FALSE	TRUE	TRUE	TRUE	TRUE	TRUE	FALSE	FALSE	FALSE	FALSE	20	positive		Private Clinic
220	Clinical Officer	positive	yes	male	thirtyFiveKgAndAbove				no	TRUE	FALSE	FALSE	TRUE	TRUE	FALSE	FALSE	TRUE	FALSE	FALSE	FALSE	15.49	positive		Private Clinic
323	Lab Technician	negative	yes	male	thirtyFiveKgAndAbove	Microscopy positive			no	FALSE	FALSE	TRUE	FALSE	TRUE	FALSE	FALSE	FALSE	FALSE	FALSE	TRUE	17.48	negative		Private Clinic
220	Clinical Officer	negative	noMedsNotNeeded	male	thirtyFiveKgAndAbove				no	FALSE	FALSE	FALSE	TRUE	TRUE	FALSE	FALSE	FALSE	FALSE	FALSE	FALSE	38.23	negative		Private Clinic
26	Lab Technician	negative	noMedsNotNeeded	female	thirtyFiveKgAndAbove				no	FALSE	FALSE	FALSE	TRUE	TRUE	FALSE	FALSE	TRUE	FALSE	FALSE	FALSE	27.3	negative		Private Clinic
323	Lab Technician	negative	yes	male	thirtyFiveKgAndAbove	Microscopy positive			no	FALSE	FALSE	TRUE	TRUE	TRUE	FALSE	FALSE	FALSE	FALSE	FALSE	FALSE	18.88	negative		Private Clinic
97	Nurse	negative	noMedsNotNeeded	male	thirtyFiveKgAndAbove				no	FALSE	FALSE	FALSE	TRUE	TRUE	TRUE	FALSE	FALSE	FALSE	TRUE	FALSE	22.59	negative	duplicate-A-97	Private Clinic
97	Nurse	negative	noMedsNotNeeded	male	thirtyFiveKgAndAbove				yes	TRUE	FALSE	TRUE	TRUE	TRUE	FALSE	FALSE	TRUE	TRUE	FALSE	FALSE	16.59	negative	duplicate-A-97	Private Clinic
323	Lab Technician	negative	noMedsNotNeeded	female	thirtyFiveKgAndAbove				no	FALSE	FALSE	FALSE	FALSE	TRUE	FALSE	FALSE	FALSE	FALSE	FALSE	FALSE	17.39	negative		Private Clinic
26	Lab Technician	positive	noMedsNotAvailable	female	twentyFiveLessThan35kg			no	no	FALSE	FALSE	FALSE	TRUE	TRUE	FALSE	FALSE	FALSE	FALSE	FALSE	FALSE	29.02	positive		Private Clinic
304	Lab Technician	negative	noMedsNotNeeded	female	thirtyFiveKgAndAbove				no	FALSE	FALSE	TRUE	TRUE	TRUE	TRUE	TRUE	FALSE	FALSE	FALSE	FALSE	16.33	negative		Private Clinic
26	Lab Technician	negative	noMedsNotAvailable	female	thirtyFiveKgAndAbove			no	no	TRUE	FALSE	FALSE	FALSE	TRUE	FALSE	TRUE	FALSE	FALSE	FALSE	FALSE	20.21	negative		Private Clinic
97	Nurse	negative	noMedsNotNeeded	male	thirtyFiveKgAndAbove				yes	TRUE	FALSE	TRUE	TRUE	TRUE	FALSE	FALSE	FALSE	TRUE	FALSE	FALSE	17.23	negative		Private Clinic
323	Lab Technician	negative	noMedsNotNeeded	male	thirtyFiveKgAndAbove				no	FALSE	FALSE	FALSE	FALSE	TRUE	FALSE	FALSE	FALSE	FALSE	FALSE	TRUE	45.88	negative		Private Clinic
26	Lab Technician	negative	noMedsNotNeeded	male	thirtyFiveKgAndAbove				no	TRUE	FALSE	TRUE	TRUE	TRUE	FALSE	FALSE	FALSE	FALSE	FALSE	FALSE	21.16	negative		Private Clinic
308	Lab Technician	negative	noMedsNotNeeded	female	thirtyFiveKgAndAbove				yes	FALSE	FALSE	FALSE	TRUE	FALSE	TRUE	TRUE	TRUE	FALSE	FALSE	FALSE	18.34	negative		Private Clinic
201	Lab Technician	negative	noMedsNotAvailable	female	thirtyFiveKgAndAbove			no	yes	TRUE	FALSE	TRUE	FALSE	TRUE	FALSE	TRUE	FALSE	FALSE	FALSE	FALSE	16.66	negative		Private Clinic
323	Lab Technician	negative	noMedsNotNeeded	male	thirtyFiveKgAndAbove				no	FALSE	FALSE	TRUE	TRUE	TRUE	FALSE	FALSE	FALSE	FALSE	FALSE	TRUE	29.12	negative		Private Clinic
304	Lab Technician	negative	noMedsNotNeeded	female	thirtyFiveKgAndAbove				no	FALSE	FALSE	TRUE	TRUE	TRUE	TRUE	TRUE	FALSE	FALSE	FALSE	FALSE	15.95	negative		Private Clinic
207	Nurse	negative	noMedsNotNeeded	female	thirtyFiveKgAndAbove				no	TRUE	FALSE	TRUE	FALSE	TRUE	TRUE	FALSE	FALSE	FALSE	FALSE	FALSE	16.65	negative		Private Clinic
26	Lab Technician	negative	noMedsNotAvailable	male	thirtyFiveKgAndAbove			no	no	TRUE	FALSE	FALSE	TRUE	TRUE	FALSE	TRUE	FALSE	FALSE	FALSE	FALSE	17.16	negative		Private Clinic
278	Lab Technician	positive	noMedsNotAvailable	female	thirtyFiveKgAndAbove			no	no	FALSE	FALSE	TRUE	TRUE	TRUE	FALSE	FALSE	FALSE	FALSE	FALSE	FALSE	33.32	positive		Private Clinic
26	Lab Technician	negative	noMedsNotAvailable	female	thirtyFiveKgAndAbove			no	no	FALSE	FALSE	TRUE	TRUE	TRUE	FALSE	TRUE	FALSE	TRUE	FALSE	FALSE	24.7	negative		Private Clinic
32	Lab Technician	negative	noMedsNotNeeded	male	thirtyFiveKgAndAbove				no	FALSE	FALSE	TRUE	TRUE	TRUE	TRUE	FALSE	FALSE	FALSE	FALSE	FALSE	16.4	negative		Private Clinic
205	Lab Technician	negative	noMedsNotNeeded	male	thirtyFiveKgAndAbove				no	FALSE	FALSE	FALSE	FALSE	FALSE	FALSE	FALSE	FALSE	FALSE	FALSE	TRUE	15.47	negative		Private Clinic
297	Clinical Officer	negative	noMedsNotNeeded	male	thirtyFiveKgAndAbove				yes	FALSE	FALSE	TRUE	FALSE	TRUE	FALSE	TRUE	FALSE	FALSE	FALSE	FALSE	18.66	negative		Private Clinic
308	Lab Technician	positive	yes	female	thirtyFiveKgAndAbove				yes	FALSE	FALSE	FALSE	TRUE	TRUE	FALSE	TRUE	FALSE	FALSE	FALSE	FALSE	19.85	positive		Private Clinic
323	Lab Technician	negative	noMedsNotNeeded	female	thirtyFiveKgAndAbove				no	FALSE	FALSE	FALSE	FALSE	TRUE	FALSE	FALSE	FALSE	FALSE	FALSE	FALSE	26.61	negative		Private Clinic
186	Lab Technician	negative	noMedsNotAvailable	female	thirtyFiveKgAndAbove			no	no	FALSE	TRUE	FALSE	FALSE	FALSE	FALSE	FALSE	FALSE	FALSE	FALSE	FALSE	21.07	negative		Private Clinic
322	Lab Technician	positive	yes	male	thirtyFiveKgAndAbove				yes	TRUE	FALSE	TRUE	FALSE	TRUE	FALSE	FALSE	TRUE	FALSE	FALSE	FALSE	17.12	positive		Private Clinic
26	Lab Technician	positive	noMedsNotAvailable	female	twentyFiveLessThan35kg			no	no	TRUE	FALSE	FALSE	TRUE	TRUE	FALSE	TRUE	TRUE	FALSE	FALSE	FALSE	21.97	positive		Private Clinic
308	Lab Technician	negative	noMedsNotNeeded	female	thirtyFiveKgAndAbove				no	FALSE	FALSE	FALSE	TRUE	TRUE	FALSE	FALSE	FALSE	FALSE	FALSE	FALSE	16.98	negative		Private Clinic
322	Lab Technician	positive	yes	male	thirtyFiveKgAndAbove				no	TRUE	FALSE	FALSE	FALSE	TRUE	FALSE	FALSE	TRUE	FALSE	FALSE	FALSE	16.75	positive		Private Clinic
26	Lab Technician	negative	noMedsNotAvailable	male	thirtyFiveKgAndAbove			no	no	TRUE	FALSE	FALSE	TRUE	TRUE	FALSE	FALSE	TRUE	FALSE	FALSE	FALSE	20.56	negative		Private Clinic
207	Nurse	positive	yes	female	thirtyFiveKgAndAbove				no	TRUE	FALSE	TRUE	TRUE	TRUE	FALSE	FALSE	FALSE	FALSE	FALSE	FALSE	24.35	positive		Private Clinic
297	Clinical Officer	negative	noMedsNotNeeded	female	thirtyFiveKgAndAbove				yes	FALSE	FALSE	FALSE	FALSE	TRUE	FALSE	FALSE	FALSE	FALSE	FALSE	FALSE	18.28			Private Clinic
322	Lab Technician	positive	yes	female	thirtyFiveKgAndAbove				no	TRUE	FALSE	TRUE	FALSE	TRUE	FALSE	FALSE	FALSE	FALSE	FALSE	FALSE	26.38	positive		Private Clinic
26	Lab Technician	negative	noMedsNotAvailable	male	twentyFiveLessThan35kg			no	no	TRUE	FALSE	TRUE	TRUE	FALSE	FALSE	FALSE	TRUE	FALSE	FALSE	FALSE	18.9	negative		Private Clinic
207	Nurse	positive	yes	female	thirtyFiveKgAndAbove				no	TRUE	FALSE	TRUE	TRUE	TRUE	FALSE	FALSE	FALSE	FALSE	FALSE	FALSE	15.28	positive		Private Clinic
125	Lab Technician	positive	yes	female	thirtyFiveKgAndAbove				no	FALSE	FALSE	TRUE	FALSE	TRUE	FALSE	TRUE	FALSE	FALSE	FALSE	FALSE	22.07	positive		Private Clinic
297	Clinical Officer	negative	noMedsNotNeeded	male	thirtyFiveKgAndAbove				no	FALSE	FALSE	FALSE	TRUE	TRUE	FALSE	FALSE	FALSE	FALSE	FALSE	FALSE	20.41	negative		Private Clinic
186	Lab Technician	negative	noMedsNotAvailable	female	thirtyFiveKgAndAbove			no	yes	TRUE	FALSE	FALSE	FALSE	TRUE	FALSE	FALSE	FALSE	FALSE	FALSE	FALSE	16.44	negative		Private Clinic
297	Clinical Officer	negative	noMedsNotNeeded	male	thirtyFiveKgAndAbove				yes	FALSE	FALSE	FALSE	FALSE	TRUE	FALSE	FALSE	FALSE	FALSE	FALSE	FALSE	18.31			Private Clinic
26	Lab Technician	negative	noMedsNotNeeded	female	thirtyFiveKgAndAbove				no	TRUE	FALSE	TRUE	TRUE	FALSE	FALSE	TRUE	FALSE	FALSE	FALSE	FALSE	33.31	negative		Private Clinic
201	Lab Technician	positive	noMedsNotAvailable	female	thirtyFiveKgAndAbove			no	no	TRUE	FALSE	TRUE	TRUE	FALSE	TRUE	FALSE	FALSE	FALSE	FALSE	FALSE	28.63	positive		Private Clinic
186	Lab Technician	negative	noMedsNotAvailable	female	thirtyFiveKgAndAbove			no	no	FALSE	TRUE	FALSE	FALSE	FALSE	FALSE	FALSE	FALSE	FALSE	FALSE	FALSE	15.29	negative		Private Clinic
277	Nurse	positive	yes	male	thirtyFiveKgAndAbove				no	TRUE	FALSE	FALSE	TRUE	TRUE	FALSE	FALSE	FALSE	FALSE	FALSE	FALSE	26.8	cant_tell		Private Clinic
77	Clinical Officer	negative	noMedsNotNeeded	female	thirtyFiveKgAndAbove				yes	TRUE	FALSE	TRUE	TRUE	TRUE	TRUE	FALSE	FALSE	FALSE	FALSE	FALSE	15.83	negative		Private Clinic
26	Lab Technician	negative	noMedsNotAvailable	male	thirtyFiveKgAndAbove			no	no	TRUE	FALSE	FALSE	FALSE	TRUE	FALSE	FALSE	FALSE	FALSE	FALSE	FALSE	16.42	negative		Private Clinic
308	Lab Technician	negative	noMedsNotNeeded	male	thirtyFiveKgAndAbove				no	FALSE	FALSE	FALSE	TRUE	FALSE	TRUE	FALSE	FALSE	FALSE	FALSE	TRUE	17.71	negative		Private Clinic
77	Clinical Officer	negative	noMedsNotNeeded	female	thirtyFiveKgAndAbove				yes	FALSE	FALSE	TRUE	TRUE	TRUE	FALSE	TRUE	FALSE	FALSE	FALSE	FALSE	16.84	negative		Private Clinic
125	Lab Technician	negative	noMedsNotNeeded	female	thirtyFiveKgAndAbove				yes	FALSE	FALSE	FALSE	FALSE	TRUE	FALSE	TRUE	FALSE	FALSE	FALSE	FALSE	19.07	negative		Private Clinic
322	Lab Technician	positive	yes	female	twentyFiveLessThan35kg				yes	TRUE	FALSE	TRUE	FALSE	TRUE	FALSE	FALSE	TRUE	FALSE	FALSE	FALSE	16.4	positive		Private Clinic
304	Lab Technician	negative	noMedsNotNeeded	male	thirtyFiveKgAndAbove				no	FALSE	FALSE	TRUE	TRUE	TRUE	FALSE	TRUE	FALSE	FALSE	FALSE	FALSE	17.54	negative		Private Clinic
97	Nurse	negative	noMedsNotNeeded	male	thirtyFiveKgAndAbove				yes	TRUE	FALSE	FALSE	TRUE	TRUE	TRUE	TRUE	FALSE	FALSE	FALSE	TRUE	17.12			Private Clinic
308	Lab Technician	negative	noMedsNotNeeded	female	thirtyFiveKgAndAbove				no	FALSE	FALSE	TRUE	TRUE	TRUE	TRUE	FALSE	FALSE	FALSE	FALSE	FALSE	20.23	negative		Private Clinic
77	Clinical Officer	negative	noMedsNotNeeded	male	thirtyFiveKgAndAbove				no	FALSE	FALSE	TRUE	FALSE	TRUE	TRUE	FALSE	FALSE	FALSE	FALSE	FALSE	16.18	negative		Private Clinic
125	Lab Technician	positive	yes	female	thirtyFiveKgAndAbove				yes	FALSE	FALSE	TRUE	FALSE	TRUE	FALSE	FALSE	FALSE	FALSE	FALSE	TRUE	15.36	positive		Private Clinic
304	Lab Technician	positive	yes	female	thirtyFiveKgAndAbove				no	FALSE	FALSE	TRUE	TRUE	TRUE	TRUE	TRUE	FALSE	FALSE	FALSE	FALSE	16.61	positive		Private Clinic
322	Lab Technician	positive	yes	male	twentyFiveLessThan35kg				no	TRUE	FALSE	TRUE	FALSE	TRUE	FALSE	FALSE	FALSE	FALSE	FALSE	FALSE	17.47	positive		Private Clinic
77	Clinical Officer	negative	noMedsNotNeeded	male	thirtyFiveKgAndAbove				yes	FALSE	FALSE	TRUE	FALSE	TRUE	FALSE	TRUE	FALSE	FALSE	FALSE	FALSE	16	negative		Private Clinic
322	Lab Technician	negative	noMedsNotNeeded	female	thirtyFiveKgAndAbove				no	FALSE	FALSE	FALSE	TRUE	TRUE	TRUE	FALSE	FALSE	FALSE	FALSE	FALSE	19.69	negative		Private Clinic
322	Lab Technician	positive	yes	female	twentyFiveLessThan35kg				yes	TRUE	FALSE	TRUE	TRUE	TRUE	FALSE	FALSE	TRUE	FALSE	FALSE	FALSE	16.39	positive		Private Clinic
308	Lab Technician	negative	noMedsNotNeeded	female	thirtyFiveKgAndAbove				no	FALSE	FALSE	FALSE	TRUE	TRUE	FALSE	FALSE	TRUE	FALSE	FALSE	FALSE	17.01	negative		Private Clinic
322	Lab Technician	positive	yes	female	thirtyFiveKgAndAbove				no	FALSE	FALSE	TRUE	FALSE	TRUE	FALSE	FALSE	FALSE	FALSE	FALSE	FALSE	17.16	positive		Private Clinic
205	Lab Technician	positive	yes	male	thirtyFiveKgAndAbove				no	TRUE	FALSE	FALSE	FALSE	TRUE	FALSE	FALSE	FALSE	FALSE	FALSE	FALSE	15.33	positive		Private Clinic
186	Lab Technician	positive	noMedsNotAvailable	female	thirtyFiveKgAndAbove			no	no	FALSE	FALSE	FALSE	TRUE	TRUE	FALSE	FALSE	FALSE	FALSE	FALSE	FALSE	15.44	positive		Private Clinic
322	Lab Technician	negative	noMedsNotNeeded	male	thirtyFiveKgAndAbove				no	FALSE	FALSE	FALSE	TRUE	TRUE	TRUE	FALSE	FALSE	FALSE	FALSE	FALSE	16.31	negative		Private Clinic
26	Lab Technician	positive	noMedsNotAvailable	male	thirtyFiveKgAndAbove			no	no	TRUE	FALSE	FALSE	TRUE	TRUE	FALSE	FALSE	FALSE	FALSE	FALSE	FALSE	53.19	positive		Private Clinic
308	Lab Technician	negative	noMedsNotNeeded	male	thirtyFiveKgAndAbove				no	TRUE	FALSE	FALSE	TRUE	TRUE	FALSE	FALSE	FALSE	FALSE	FALSE	FALSE	16.62	negative		Private Clinic
77	Clinical Officer	negative	noMedsNotNeeded	female	thirtyFiveKgAndAbove				no	TRUE	FALSE	TRUE	TRUE	TRUE	TRUE	TRUE	TRUE	FALSE	FALSE	FALSE	15.82	negative		Private Clinic
201	Lab Technician	positive	noMedsNotAvailable	male	thirtyFiveKgAndAbove			no	no	TRUE	FALSE	TRUE	TRUE	TRUE	TRUE	FALSE	FALSE	FALSE	FALSE	FALSE	17.23	positive		Private Clinic
186	Lab Technician	positive	noMedsNotAvailable	male	thirtyFiveKgAndAbove			no	no	TRUE	FALSE	FALSE	FALSE	FALSE	FALSE	FALSE	FALSE	FALSE	FALSE	FALSE	20.58	positive		Private Clinic
205	Lab Technician	positive	yes	male	thirtyFiveKgAndAbove				no	FALSE	FALSE	FALSE	TRUE	TRUE	TRUE	FALSE	FALSE	FALSE	FALSE	TRUE	23.28	positive		Private Clinic
322	Lab Technician	positive	yes	female	thirtyFiveKgAndAbove				no	FALSE	FALSE	TRUE	TRUE	TRUE	FALSE	TRUE	FALSE	FALSE	FALSE	FALSE	16.89	positive		Private Clinic
201	Lab Technician	negative	noMedsNotAvailable	male	thirtyFiveKgAndAbove			no	no	FALSE	FALSE	FALSE	TRUE	TRUE	TRUE	FALSE	FALSE	FALSE	FALSE	TRUE	17.18	negative		Private Clinic
304	Lab Technician	negative	noMedsNotNeeded	female	thirtyFiveKgAndAbove				no	FALSE	FALSE	TRUE	TRUE	TRUE	TRUE	TRUE	FALSE	FALSE	FALSE	FALSE	21	negative		Private Clinic
99	Lab Technician	positive	yes	male	thirtyFiveKgAndAbove				yes	TRUE	FALSE	TRUE	TRUE	TRUE	FALSE	FALSE	FALSE	FALSE	FALSE	FALSE	17.77	positive	duplicate-T-99	Private Clinic
99	Lab Technician	positive	yes	female	thirtyFiveKgAndAbove				yes	TRUE	FALSE	TRUE	FALSE	FALSE	FALSE	TRUE	TRUE	FALSE	FALSE	FALSE	18.38	positive	duplicate-T-99	Private Clinic
283	Lab Technician	negative	noMedsNotNeeded	male	thirtyFiveKgAndAbove				no	TRUE	FALSE	TRUE	FALSE	FALSE	FALSE	FALSE	FALSE	FALSE	FALSE	FALSE	15.84	negative	duplicate-D-283	Private Clinic
26	Lab Technician	negative	noMedsNotAvailable	female	thirtyFiveKgAndAbove			no	no	TRUE	FALSE	FALSE	FALSE	TRUE	FALSE	TRUE	FALSE	FALSE	FALSE	FALSE	58.49	negative		Private Clinic
99	Lab Technician	positive	yes	male	thirtyFiveKgAndAbove				no	FALSE	FALSE	TRUE	TRUE	FALSE	FALSE	FALSE	FALSE	TRUE	FALSE	FALSE	15.9	positive	duplicate-T-99	Private Clinic
283	Lab Technician	negative	noMedsNotNeeded	male	thirtyFiveKgAndAbove				no	FALSE	FALSE	TRUE	TRUE	FALSE	FALSE	FALSE	FALSE	FALSE	FALSE	FALSE	16.12	negative	duplicate-D-283	Private Clinic
220	Clinical Officer	positive	yes	male	thirtyFiveKgAndAbove				no	FALSE	FALSE	FALSE	TRUE	TRUE	FALSE	FALSE	FALSE	FALSE	FALSE	FALSE	19.64	positive		Private Clinic
283	Lab Technician	negative	noMedsNotNeeded	female	thirtyFiveKgAndAbove				yes	TRUE	FALSE	FALSE	FALSE	TRUE	FALSE	FALSE	FALSE	FALSE	FALSE	FALSE	16.88	negative	duplicate-D-283	Private Clinic
283	Lab Technician	negative	noMedsNotNeeded	male	thirtyFiveKgAndAbove				no	FALSE	TRUE	FALSE	FALSE	FALSE	FALSE	FALSE	FALSE	FALSE	FALSE	FALSE	16.66			Private Clinic
304	Lab Technician	negative	noMedsNotNeeded	male	thirtyFiveKgAndAbove				no	FALSE	FALSE	TRUE	TRUE	TRUE	TRUE	TRUE	FALSE	FALSE	FALSE	FALSE	40.3	negative		Private Clinic
297	Clinical Officer	positive	yes	male	thirtyFiveKgAndAbove				yes	TRUE	FALSE	TRUE	FALSE	TRUE	FALSE	FALSE	TRUE	FALSE	FALSE	FALSE	18.31	positive		Private Clinic
308	Lab Technician	negative	noMedsNotNeeded	male	thirtyFiveKgAndAbove				no	FALSE	FALSE	FALSE	FALSE	TRUE	TRUE	FALSE	FALSE	FALSE	FALSE	TRUE	16.21	negative		Private Clinic
304	Lab Technician	negative	noMedsNotNeeded	male	thirtyFiveKgAndAbove				no	FALSE	FALSE	TRUE	TRUE	TRUE	TRUE	TRUE	FALSE	FALSE	FALSE	FALSE	16.26	negative	duplicate-E-304	Private Clinic
125	Lab Technician	negative	noMedsNotNeeded	female	thirtyFiveKgAndAbove				no	FALSE	FALSE	TRUE	FALSE	TRUE	FALSE	FALSE	FALSE	FALSE	FALSE	FALSE	15.85	negative		Private Clinic
26	Lab Technician	negative	noMedsNotAvailable	female	thirtyFiveKgAndAbove			no	no	TRUE	FALSE	FALSE	FALSE	TRUE	FALSE	TRUE	FALSE	FALSE	FALSE	FALSE	17.33	negative		Private Clinic
308	Lab Technician	positive	yes	female	thirtyFiveKgAndAbove				no	FALSE	FALSE	FALSE	TRUE	TRUE	FALSE	FALSE	TRUE	FALSE	FALSE	TRUE	16.67	positive		Private Clinic
201	Lab Technician	negative	noMedsNotAvailable	female	thirtyFiveKgAndAbove			no	no	FALSE	FALSE	TRUE	FALSE	TRUE	FALSE	TRUE	TRUE	FALSE	FALSE	FALSE	16.22	negative		Private Clinic
304	Lab Technician	negative	noMedsNotNeeded	female	thirtyFiveKgAndAbove				no	FALSE	FALSE	TRUE	TRUE	TRUE	TRUE	TRUE	FALSE	FALSE	FALSE	FALSE	16.83	negative	duplicate-E-304	Private Clinic
26	Lab Technician	negative	noMedsNotNeeded	male	thirtyFiveKgAndAbove				no	FALSE	FALSE	FALSE	TRUE	TRUE	TRUE	FALSE	FALSE	FALSE	FALSE	FALSE	16.32	negative		Private Clinic
207	Nurse	negative	noMedsNotNeeded	female	thirtyFiveKgAndAbove				yes	TRUE	FALSE	TRUE	TRUE	TRUE	FALSE	FALSE	FALSE	FALSE	FALSE	FALSE	15.41	negative		Private Clinic
308	Lab Technician	positive	yes	male	thirtyFiveKgAndAbove				no	FALSE	FALSE	FALSE	FALSE	TRUE	TRUE	TRUE	FALSE	FALSE	FALSE	FALSE	18	positive		Private Clinic
304	Lab Technician	positive	yes	male	thirtyFiveKgAndAbove				no	TRUE	FALSE	TRUE	TRUE	TRUE	TRUE	TRUE	TRUE	FALSE	FALSE	FALSE	18.54	positive		Private Clinic
205	Lab Technician	negative	noMedsNotNeeded	female	thirtyFiveKgAndAbove				no	TRUE	FALSE	FALSE	FALSE	FALSE	TRUE	FALSE	FALSE	FALSE	FALSE	FALSE	24.58	negative		Private Clinic
205	Lab Technician	positive	yes	female	thirtyFiveKgAndAbove				no	FALSE	FALSE	FALSE	FALSE	TRUE	FALSE	FALSE	FALSE	FALSE	FALSE	FALSE	15.27	positive		Private Clinic
207	Nurse	positive	yes	female	thirtyFiveKgAndAbove				no	FALSE	FALSE	TRUE	TRUE	TRUE	FALSE	FALSE	FALSE	FALSE	FALSE	FALSE	15.44	positive		Private Clinic
201	Lab Technician	negative	noMedsNotAvailable	male	thirtyFiveKgAndAbove			no	no	FALSE	FALSE	TRUE	TRUE	TRUE	FALSE	FALSE	FALSE	FALSE	FALSE	FALSE	34.99	negative		Private Clinic
207	Nurse	negative	noMedsNotNeeded	female	thirtyFiveKgAndAbove				no	TRUE	FALSE	TRUE	FALSE	TRUE	FALSE	FALSE	FALSE	FALSE	FALSE	FALSE	35.41	negative		Private Clinic
304	Lab Technician	negative	noMedsNotNeeded	female	thirtyFiveKgAndAbove				no	FALSE	FALSE	TRUE	TRUE	TRUE	TRUE	TRUE	FALSE	FALSE	FALSE	FALSE	16.48	negative		Private Clinic
308	Lab Technician	negative	noMedsNotNeeded	female	thirtyFiveKgAndAbove				no	FALSE	FALSE	FALSE	TRUE	TRUE	FALSE	FALSE	FALSE	FALSE	FALSE	FALSE	17.8	negative		Private Clinic
205	Lab Technician	negative	noMedsNotNeeded	male	thirtyFiveKgAndAbove				no	FALSE	FALSE	FALSE	TRUE	TRUE	FALSE	FALSE	FALSE	FALSE	FALSE	TRUE	17.51	negative		Private Clinic
283	Lab Technician	positive	yes	male	thirtyFiveKgAndAbove				yes	TRUE	FALSE	TRUE	TRUE	TRUE	FALSE	TRUE	TRUE	TRUE	FALSE	FALSE	30.32	positive		Private Clinic
304	Lab Technician	positive	yes	female	twentyFiveLessThan35kg				no	TRUE	FALSE	TRUE	TRUE	TRUE	TRUE	TRUE	TRUE	FALSE	FALSE	FALSE	16.21	positive		Private Clinic
125	Lab Technician	negative	noMedsNotNeeded	male	thirtyFiveKgAndAbove				no	FALSE	FALSE	TRUE	FALSE	TRUE	TRUE	FALSE	FALSE	FALSE	FALSE	FALSE	15.38	negative		Private Clinic
26	Lab Technician	negative	noMedsNotAvailable	male	thirtyFiveKgAndAbove			no	no	FALSE	FALSE	TRUE	FALSE	FALSE	TRUE	TRUE	FALSE	FALSE	FALSE	FALSE	17.14	negative		Private Clinic
308	Lab Technician	negative	noMedsNotNeeded	female	thirtyFiveKgAndAbove				no	FALSE	FALSE	FALSE	TRUE	TRUE	FALSE	FALSE	FALSE	FALSE	FALSE	FALSE	20.68	negative		Private Clinic
308	Lab Technician	negative	noMedsNotNeeded	male	thirtyFiveKgAndAbove				no	FALSE	FALSE	TRUE	TRUE	TRUE	FALSE	FALSE	FALSE	FALSE	FALSE	FALSE	15.91	negative		Private Clinic
125	Lab Technician	negative	noMedsNotNeeded	male	thirtyFiveKgAndAbove				no	FALSE	FALSE	TRUE	TRUE	TRUE	FALSE	FALSE	FALSE	FALSE	FALSE	FALSE	22.03	negative		Private Clinic
26	Lab Technician	positive	noMedsNotAvailable	male	twentyFiveLessThan35kg			no	no	TRUE	FALSE	FALSE	TRUE	TRUE	FALSE	TRUE	TRUE	FALSE	FALSE	FALSE	17.23	positive		Private Clinic
220	Clinical Officer	negative	noMedsNotNeeded	male	thirtyFiveKgAndAbove				no	FALSE	FALSE	TRUE	TRUE	TRUE	FALSE	FALSE	FALSE	FALSE	FALSE	FALSE	24.16	negative		Private Clinic
205	Lab Technician	positive	yes	female	thirtyFiveKgAndAbove				no	TRUE	FALSE	FALSE	FALSE	TRUE	TRUE	TRUE	FALSE	FALSE	FALSE	FALSE	15.24	positive		Private Clinic
308	Lab Technician	negative	noMedsNotNeeded	female	thirtyFiveKgAndAbove				yes	FALSE	FALSE	FALSE	TRUE	TRUE	TRUE	FALSE	FALSE	FALSE	FALSE	FALSE	18.14	negative		Private Clinic
201	Lab Technician	negative	noMedsNotAvailable	female	thirtyFiveKgAndAbove			no	no	FALSE	FALSE	TRUE	FALSE	TRUE	TRUE	FALSE	FALSE	FALSE	FALSE	FALSE	15.98	negative		Private Clinic
205	Lab Technician	positive	yes	female	thirtyFiveKgAndAbove				no	FALSE	FALSE	FALSE	FALSE	TRUE	TRUE	FALSE	TRUE	FALSE	FALSE	FALSE	18.06	positive		Private Clinic
26	Lab Technician	negative	noMedsNotAvailable	male	thirtyFiveKgAndAbove			no	no	FALSE	FALSE	TRUE	FALSE	TRUE	TRUE	FALSE	FALSE	FALSE	FALSE	FALSE	24.94	negative		Private Clinic
186	Lab Technician	positive	noMedsNotAvailable	female	thirtyFiveKgAndAbove			no	no	FALSE	TRUE	FALSE	FALSE	FALSE	FALSE	FALSE	FALSE	FALSE	FALSE	FALSE	24.95	positive		Private Clinic
308	Lab Technician	negative	noMedsNotNeeded	female	thirtyFiveKgAndAbove				no	FALSE	FALSE	TRUE	FALSE	TRUE	FALSE	FALSE	FALSE	FALSE	FALSE	FALSE	20.01	negative		Private Clinic
283	Lab Technician	negative	noMedsNotNeeded	female	thirtyFiveKgAndAbove				no	FALSE	FALSE	FALSE	TRUE	TRUE	FALSE	FALSE	FALSE	FALSE	FALSE	FALSE	17.99	negative		Private Clinic
304	Lab Technician	negative	noMedsNotNeeded	male	thirtyFiveKgAndAbove				no	FALSE	FALSE	TRUE	TRUE	TRUE	TRUE	TRUE	FALSE	FALSE	FALSE	FALSE	16.34	negative		Private Clinic
186	Lab Technician	positive	noMedsNotAvailable	female	thirtyFiveKgAndAbove			no	no	TRUE	FALSE	FALSE	FALSE	TRUE	FALSE	FALSE	FALSE	FALSE	FALSE	FALSE	18.12	positive		Private Clinic
77	Clinical Officer	negative	noMedsNotNeeded	female	thirtyFiveKgAndAbove				no	FALSE	FALSE	TRUE	TRUE	TRUE	FALSE	TRUE	TRUE	FALSE	FALSE	FALSE	16.09	negative		Private Clinic
77	Clinical Officer	negative	noMedsNotNeeded	female	thirtyFiveKgAndAbove				yes	TRUE	FALSE	TRUE	TRUE	TRUE	FALSE	TRUE	TRUE	FALSE	FALSE	FALSE	15.87	negative		Private Clinic
97	Nurse	negative	noMedsNotNeeded	female	thirtyFiveKgAndAbove				yes	TRUE	FALSE	TRUE	FALSE	TRUE	FALSE	FALSE	TRUE	FALSE	FALSE	FALSE	16.58	negative		Private Clinic
77	Clinical Officer	negative	noMedsNotNeeded	female	thirtyFiveKgAndAbove				yes	FALSE	FALSE	TRUE	TRUE	TRUE	FALSE	TRUE	TRUE	FALSE	FALSE	FALSE	15.4	negative		Private Clinic
97	Nurse	negative	noMedsNotNeeded	female	thirtyFiveKgAndAbove				yes	FALSE	FALSE	FALSE	TRUE	TRUE	TRUE	FALSE	FALSE	FALSE	FALSE	FALSE	18.1	negative		Private Clinic
322	Lab Technician	positive	yes	female	thirtyFiveKgAndAbove				no	FALSE	FALSE	TRUE	FALSE	TRUE	FALSE	FALSE	TRUE	FALSE	FALSE	FALSE	17.73	positive		Private Clinic
77	Clinical Officer	negative	noMedsNotNeeded	male	thirtyFiveKgAndAbove				yes	FALSE	FALSE	TRUE	TRUE	TRUE	FALSE	FALSE	FALSE	FALSE	FALSE	FALSE	15.59	negative		Private Clinic
26	Lab Technician	negative	noMedsNotAvailable	female	thirtyFiveKgAndAbove			no	no	TRUE	FALSE	FALSE	TRUE	TRUE	FALSE	TRUE	FALSE	FALSE	FALSE	FALSE	17.79	negative		Private Clinic
97	Nurse	negative	noMedsNotNeeded	female	thirtyFiveKgAndAbove				no	FALSE	FALSE	FALSE	FALSE	TRUE	FALSE	FALSE	FALSE	FALSE	FALSE	TRUE	22.67	negative		Private Clinic
77	Clinical Officer	negative	noMedsNotNeeded	female	thirtyFiveKgAndAbove				no	FALSE	FALSE	TRUE	TRUE	TRUE	TRUE	FALSE	FALSE	FALSE	FALSE	FALSE	17.49	negative		Private Clinic
77	Clinical Officer	negative	noMedsNotNeeded	female	thirtyFiveKgAndAbove				no	FALSE	FALSE	TRUE	TRUE	TRUE	FALSE	TRUE	FALSE	FALSE	FALSE	FALSE	18.57	negative		Private Clinic
26	Lab Technician	negative	noMedsNotAvailable	female	thirtyFiveKgAndAbove			no	no	TRUE	FALSE	FALSE	TRUE	TRUE	FALSE	TRUE	FALSE	FALSE	FALSE	FALSE	34.9	negative		Private Clinic
205	Lab Technician	positive	yes	male	thirtyFiveKgAndAbove				yes	FALSE	FALSE	TRUE	FALSE	TRUE	FALSE	FALSE	FALSE	FALSE	FALSE	TRUE	17.47	positive		Private Clinic
26	Lab Technician	negative	noMedsNotAvailable	male	thirtyFiveKgAndAbove			no	no	TRUE	FALSE	TRUE	TRUE	TRUE	FALSE	FALSE	TRUE	FALSE	FALSE	FALSE	15.81	negative		Private Clinic
201	Lab Technician	negative	noMedsNotAvailable	female	thirtyFiveKgAndAbove			no	no	FALSE	FALSE	TRUE	TRUE	TRUE	TRUE	FALSE	FALSE	FALSE	FALSE	TRUE	18.66	negative		Private Clinic
284	Clinical Officer	negative	noMedsNotNeeded	male	thirtyFiveKgAndAbove				yes	TRUE	FALSE	TRUE	FALSE	TRUE	TRUE	FALSE	FALSE	FALSE	FALSE	FALSE	16.73	negative	duplicate-B-284	Private Clinic
284	Clinical Officer	negative	noMedsNotNeeded	female	thirtyFiveKgAndAbove				yes	FALSE	FALSE	FALSE	TRUE	TRUE	FALSE	TRUE	FALSE	FALSE	FALSE	FALSE	16.59	cant_tell		Private Clinic
201	Lab Technician	negative	noMedsNotAvailable	female	thirtyFiveKgAndAbove			no	no	TRUE	FALSE	FALSE	TRUE	TRUE	TRUE	FALSE	FALSE	FALSE	FALSE	FALSE	26.63	negative		Private Clinic
284	Clinical Officer	negative	noMedsNotNeeded	male	thirtyFiveKgAndAbove				yes	FALSE	FALSE	FALSE	TRUE	TRUE	TRUE	FALSE	TRUE	FALSE	FALSE	FALSE	15.62	negative	duplicate-B-284	Private Clinic
297	Clinical Officer	positive	yes	male	thirtyFiveKgAndAbove				no	FALSE	FALSE	TRUE	TRUE	TRUE	FALSE	TRUE	FALSE	FALSE	FALSE	FALSE	15.96	negative	duplicate-C-297	Private Clinic
125	Lab Technician	negative	noMedsNotNeeded	female	thirtyFiveKgAndAbove				yes	FALSE	FALSE	TRUE	FALSE	TRUE	FALSE	FALSE	FALSE	FALSE	FALSE	FALSE	16.8	negative		Private Clinic
308	Lab Technician	positive	yes	female	thirtyFiveKgAndAbove				no	FALSE	FALSE	FALSE	TRUE	TRUE	FALSE	FALSE	FALSE	FALSE	FALSE	FALSE	25.27	positive		Private Clinic
26	Lab Technician	negative	noMedsNotAvailable	female	thirtyFiveKgAndAbove			no	no	FALSE	FALSE	TRUE	FALSE	TRUE	TRUE	TRUE	FALSE	FALSE	FALSE	FALSE	43.38	negative		Private Clinic
308	Lab Technician	positive	yes	female	thirtyFiveKgAndAbove				no	FALSE	FALSE	FALSE	TRUE	TRUE	FALSE	FALSE	FALSE	FALSE	FALSE	FALSE	16.39	negative		Private Clinic
220	Clinical Officer	negative	noMedsNotNeeded	female	thirtyFiveKgAndAbove				no	FALSE	FALSE	FALSE	TRUE	FALSE	FALSE	TRUE	FALSE	FALSE	FALSE	FALSE	18.1	negative		Private Clinic
308	Lab Technician	positive	yes	female	thirtyFiveKgAndAbove				no	FALSE	FALSE	FALSE	TRUE	TRUE	FALSE	FALSE	FALSE	FALSE	FALSE	FALSE	19.72	positive		Private Clinic
26	Lab Technician	negative	noMedsNotAvailable	female	thirtyFiveKgAndAbove			no	no	TRUE	FALSE	FALSE	TRUE	TRUE	FALSE	TRUE	TRUE	FALSE	FALSE	FALSE	29.57	negative		Private Clinic
220	Clinical Officer	negative	noMedsNotNeeded	male	thirtyFiveKgAndAbove				no	FALSE	FALSE	FALSE	FALSE	TRUE	TRUE	TRUE	FALSE	FALSE	FALSE	FALSE	28.03	negative		Private Clinic
308	Lab Technician	positive	yes	male	thirtyFiveKgAndAbove				no	FALSE	FALSE	TRUE	TRUE	TRUE	FALSE	TRUE	FALSE	FALSE	FALSE	FALSE	15.85	positive		Private Clinic
205	Lab Technician	positive	yes	female	thirtyFiveKgAndAbove				no	TRUE	FALSE	FALSE	FALSE	FALSE	TRUE	FALSE	FALSE	FALSE	FALSE	FALSE	19.05	positive		Private Clinic
304	Lab Technician	negative	noMedsNotNeeded	female	thirtyFiveKgAndAbove				no	FALSE	FALSE	TRUE	TRUE	TRUE	TRUE	TRUE	FALSE	TRUE	FALSE	FALSE	17.22	negative		Private Clinic
99	Lab Technician	negative	noMedsNotNeeded	female	thirtyFiveKgAndAbove				yes	FALSE	FALSE	FALSE	FALSE	TRUE	TRUE	FALSE	FALSE	FALSE	FALSE	FALSE	18.06			Private Clinic
308	Lab Technician	negative	noMedsNotNeeded	female	thirtyFiveKgAndAbove				yes	FALSE	FALSE	FALSE	FALSE	TRUE	FALSE	FALSE	FALSE	TRUE	FALSE	FALSE	33.11	negative		Private Clinic
99	Lab Technician	negative	noMedsNotNeeded	female	thirtyFiveKgAndAbove				no	FALSE	FALSE	FALSE	TRUE	FALSE	FALSE	FALSE	FALSE	FALSE	FALSE	FALSE	16.19	negative		Private Clinic
308	Lab Technician	negative	noMedsNotNeeded	female	thirtyFiveKgAndAbove				no	FALSE	FALSE	FALSE	TRUE	TRUE	FALSE	FALSE	FALSE	FALSE	FALSE	FALSE	17.22	negative		Private Clinic
97	Nurse	negative	noMedsNotNeeded	male	thirtyFiveKgAndAbove				no	FALSE	FALSE	FALSE	TRUE	TRUE	TRUE	FALSE	FALSE	FALSE	FALSE	TRUE	17.91			Private Clinic
97	Nurse	negative	noMedsNotNeeded	female	thirtyFiveKgAndAbove				no	FALSE	FALSE	FALSE	TRUE	TRUE	FALSE	TRUE	FALSE	FALSE	FALSE	FALSE	22.32	negative		Private Clinic
97	Nurse	negative	noMedsNotNeeded	female	thirtyFiveKgAndAbove				no	FALSE	FALSE	FALSE	TRUE	TRUE	FALSE	FALSE	FALSE	FALSE	FALSE	FALSE	16.1	negative		Private Clinic
205	Lab Technician	negative	noMedsNotNeeded	male	thirtyFiveKgAndAbove				yes	FALSE	FALSE	TRUE	TRUE	TRUE	FALSE	FALSE	FALSE	FALSE	FALSE	FALSE	17.94	negative		Private Clinic
205	Lab Technician	positive	yes	male	thirtyFiveKgAndAbove				yes	FALSE	FALSE	FALSE	FALSE	TRUE	FALSE	FALSE	FALSE	FALSE	FALSE	FALSE	15.25	positive		Private Clinic
205	Lab Technician	positive	yes	male	thirtyFiveKgAndAbove				yes	FALSE	FALSE	TRUE	TRUE	TRUE	FALSE	FALSE	FALSE	FALSE	FALSE	FALSE	15.26	positive		Private Clinic
322	Lab Technician	negative	noMedsNotNeeded	female	thirtyFiveKgAndAbove				no	FALSE	FALSE	FALSE	TRUE	TRUE	TRUE	FALSE	FALSE	FALSE	FALSE	FALSE	16.64	negative		Private Clinic
308	Lab Technician	negative	noMedsNotNeeded	male	thirtyFiveKgAndAbove				yes	FALSE	FALSE	FALSE	TRUE	TRUE	FALSE	TRUE	TRUE	FALSE	FALSE	FALSE	26.58	negative		Private Clinic
26	Lab Technician	negative	noMedsNotAvailable	female	thirtyFiveKgAndAbove			no	no	TRUE	FALSE	FALSE	FALSE	TRUE	FALSE	FALSE	TRUE	TRUE	FALSE	FALSE	92.47	negative		Private Clinic
322	Lab Technician	negative	noMedsNotNeeded	female	thirtyFiveKgAndAbove				yes	FALSE	FALSE	TRUE	TRUE	TRUE	FALSE	FALSE	FALSE	TRUE	FALSE	FALSE	18.15	negative		Private Clinic
207	Nurse	negative	noMedsNotNeeded	female	thirtyFiveKgAndAbove				no	TRUE	FALSE	FALSE	FALSE	TRUE	TRUE	FALSE	FALSE	FALSE	FALSE	FALSE	16.82	negative		Private Clinic
322	Lab Technician	negative	yes	female	thirtyFiveKgAndAbove	Signs and symptoms			no	TRUE	FALSE	TRUE	FALSE	TRUE	FALSE	FALSE	FALSE	FALSE	FALSE	FALSE	21.34	negative		Private Clinic
283	Lab Technician	negative	noMedsNotNeeded	male	thirtyFiveKgAndAbove				yes	FALSE	FALSE	FALSE	TRUE	TRUE	FALSE	FALSE	FALSE	FALSE	FALSE	FALSE	376.51	negative		Private Clinic
283	Lab Technician	negative	noMedsNotNeeded	female	thirtyFiveKgAndAbove				no	FALSE	FALSE	FALSE	TRUE	TRUE	TRUE	FALSE	FALSE	FALSE	FALSE	FALSE	15.49	negative	duplicate-E-283	Private Clinic
201	Lab Technician	negative	noMedsNotAvailable	female	thirtyFiveKgAndAbove			no	yes	FALSE	FALSE	FALSE	TRUE	TRUE	TRUE	FALSE	FALSE	FALSE	FALSE	FALSE	20.4	negative		Private Clinic
77	Clinical Officer	positive	yes	female	thirtyFiveKgAndAbove				yes	FALSE	FALSE	TRUE	TRUE	TRUE	FALSE	FALSE	FALSE	TRUE	FALSE	FALSE	15.52	positive		Private Clinic
283	Lab Technician	negative	noMedsNotNeeded	female	thirtyFiveKgAndAbove				yes	TRUE	FALSE	FALSE	TRUE	TRUE	FALSE	FALSE	FALSE	FALSE	FALSE	FALSE	16.11	negative	duplicate-E-283	Private Clinic
322	Lab Technician	negative	noMedsNotNeeded	female	thirtyFiveKgAndAbove				no	FALSE	FALSE	TRUE	FALSE	TRUE	FALSE	TRUE	FALSE	FALSE	FALSE	FALSE	45.84	negative		Private Clinic
283	Lab Technician	negative	noMedsNotNeeded	male	thirtyFiveKgAndAbove				no	FALSE	FALSE	FALSE	TRUE	TRUE	TRUE	FALSE	FALSE	FALSE	FALSE	FALSE	19.26			Private Clinic
322	Lab Technician	negative	noMedsNotNeeded	male	thirtyFiveKgAndAbove				yes	FALSE	FALSE	FALSE	TRUE	TRUE	TRUE	FALSE	FALSE	FALSE	FALSE	FALSE	22.15	negative		Private Clinic
97	Nurse	negative	noMedsNotNeeded	male	thirtyFiveKgAndAbove				no	FALSE	FALSE	TRUE	FALSE	TRUE	TRUE	FALSE	FALSE	FALSE	FALSE	FALSE	17.37			Private Clinic
322	Lab Technician	negative	yes	male	thirtyFiveKgAndAbove	Signs			no	TRUE	FALSE	TRUE	TRUE	TRUE	FALSE	FALSE	FALSE	FALSE	FALSE	TRUE	26.42	negative		Private Clinic
283	Lab Technician	negative	noMedsNotNeeded	male	thirtyFiveKgAndAbove				yes	TRUE	FALSE	TRUE	FALSE	TRUE	FALSE	FALSE	FALSE	FALSE	FALSE	FALSE	34.07	negative	duplicate-E-283	Private Clinic
77	Clinical Officer	positive	yes	female	twentyFiveLessThan35kg				no	FALSE	FALSE	TRUE	FALSE	TRUE	FALSE	FALSE	FALSE	FALSE	FALSE	TRUE	15.61	positive		Private Clinic
26	Lab Technician	negative	noMedsNotAvailable	male	thirtyFiveKgAndAbove			no	no	TRUE	FALSE	TRUE	TRUE	TRUE	TRUE	FALSE	FALSE	FALSE	FALSE	FALSE	31.68	negative		Private Clinic
297	Clinical Officer	positive	yes	male	thirtyFiveKgAndAbove				no	TRUE	FALSE	FALSE	FALSE	TRUE	FALSE	FALSE	FALSE	FALSE	FALSE	FALSE	16.73	cant_tell		Private Clinic
283	Lab Technician	negative	noMedsNotNeeded	female	thirtyFiveKgAndAbove				yes	TRUE	FALSE	FALSE	FALSE	TRUE	FALSE	FALSE	FALSE	FALSE	FALSE	FALSE	15.6	negative	duplicate-F-283	Private Clinic
26	Lab Technician	positive	noMedsNotAvailable	female	thirtyFiveKgAndAbove			no	no	TRUE	FALSE	FALSE	TRUE	TRUE	FALSE	FALSE	TRUE	FALSE	FALSE	FALSE	17.05	positive		Private Clinic
297	Clinical Officer	negative	noMedsNotNeeded	male	thirtyFiveKgAndAbove				yes	TRUE	FALSE	FALSE	FALSE	TRUE	FALSE	FALSE	FALSE	FALSE	FALSE	FALSE	15.49	negative		Private Clinic
283	Lab Technician	negative	noMedsNotNeeded	male	thirtyFiveKgAndAbove				yes	FALSE	FALSE	FALSE	FALSE	TRUE	TRUE	FALSE	FALSE	FALSE	FALSE	FALSE	16.21	negative	duplicate-F-283	Private Clinic
201	Lab Technician	negative	noMedsNotAvailable	female	thirtyFiveKgAndAbove			no	no	FALSE	FALSE	FALSE	TRUE	TRUE	TRUE	FALSE	FALSE	FALSE	FALSE	FALSE	16.38	negative		Private Clinic
283	Lab Technician	negative	noMedsNotNeeded	male	thirtyFiveKgAndAbove				yes	TRUE	FALSE	FALSE	FALSE	FALSE	FALSE	FALSE	FALSE	FALSE	FALSE	FALSE	20.81	negative	duplicate-F-283	Private Clinic
304	Lab Technician	positive	yes	female	thirtyFiveKgAndAbove				no	TRUE	FALSE	TRUE	TRUE	TRUE	TRUE	TRUE	TRUE	FALSE	FALSE	FALSE	16.27	positive		Private Clinic
108	Clinical Officer	negative	noMedsNotNeeded	female	thirtyFiveKgAndAbove				no	FALSE	FALSE	FALSE	TRUE	TRUE	TRUE	FALSE	FALSE	FALSE	FALSE	FALSE	17.1	negative		Private Clinic
308	Lab Technician	positive	yes	male	thirtyFiveKgAndAbove				no	TRUE	FALSE	TRUE	FALSE	TRUE	FALSE	TRUE	TRUE	FALSE	FALSE	FALSE	15.79	positive		Private Clinic
108	Clinical Officer	negative	noMedsNotNeeded	female	thirtyFiveKgAndAbove				yes	FALSE	FALSE	FALSE	TRUE	TRUE	FALSE	TRUE	FALSE	FALSE	FALSE	FALSE	16.15	negative		Private Clinic
97	Nurse	negative	noMedsNotNeeded	female	thirtyFiveKgAndAbove				no	FALSE	FALSE	FALSE	TRUE	TRUE	FALSE	FALSE	FALSE	FALSE	FALSE	TRUE	16.04	negative		Private Clinic
304	Lab Technician	negative	noMedsNotNeeded	male	thirtyFiveKgAndAbove				no	FALSE	FALSE	TRUE	TRUE	TRUE	TRUE	FALSE	FALSE	FALSE	FALSE	FALSE	19.96	negative		Private Clinic
207	Nurse	positive	yes	female	thirtyFiveKgAndAbove				no	TRUE	FALSE	TRUE	FALSE	TRUE	FALSE	FALSE	FALSE	FALSE	FALSE	FALSE	22.4	positive		Private Clinic
205	Lab Technician	positive	yes	male	thirtyFiveKgAndAbove				yes	FALSE	FALSE	FALSE	FALSE	TRUE	FALSE	FALSE	FALSE	FALSE	FALSE	FALSE	16.4	positive		Private Clinic
308	Lab Technician	negative	noMedsNotNeeded	female	thirtyFiveKgAndAbove				yes	FALSE	FALSE	TRUE	TRUE	TRUE	FALSE	TRUE	FALSE	FALSE	FALSE	FALSE	22.87	negative		Private Clinic
207	Nurse	negative	noMedsNotNeeded	female	thirtyFiveKgAndAbove				no	TRUE	FALSE	FALSE	FALSE	TRUE	TRUE	FALSE	FALSE	FALSE	FALSE	FALSE	23.63	negative		Private Clinic
201	Lab Technician	negative	noMedsNotAvailable	female	thirtyFiveKgAndAbove			no	no	FALSE	FALSE	FALSE	TRUE	FALSE	TRUE	FALSE	FALSE	FALSE	FALSE	FALSE	21.36	negative		Private Clinic
323	Lab Technician	negative	yes	female	thirtyFiveKgAndAbove	Microscopy positive			no	TRUE	FALSE	FALSE	TRUE	TRUE	FALSE	FALSE	FALSE	FALSE	FALSE	FALSE	24.15	negative		Private Clinic
323	Lab Technician	negative	noMedsNotNeeded	female	thirtyFiveKgAndAbove				no	FALSE	FALSE	FALSE	FALSE	FALSE	FALSE	TRUE	FALSE	FALSE	FALSE	TRUE	19.42	negative		Private Clinic
77	Clinical Officer	positive	yes	female	thirtyFiveKgAndAbove				yes	TRUE	FALSE	FALSE	TRUE	FALSE	FALSE	TRUE	FALSE	FALSE	FALSE	TRUE	21.83	positive		Private Clinic
77	Clinical Officer	negative	yes	female	thirtyFiveKgAndAbove	The symptoms and signs presented by the patient			no	TRUE	FALSE	TRUE	FALSE	TRUE	FALSE	FALSE	FALSE	FALSE	FALSE	TRUE	15.6	negative		Private Clinic
323	Lab Technician	negative	yes	male	thirtyFiveKgAndAbove	Microscopy positive			no	FALSE	FALSE	FALSE	TRUE	FALSE	FALSE	TRUE	FALSE	FALSE	FALSE	FALSE	21.82	negative		Private Clinic
322	Lab Technician	positive	yes	female	thirtyFiveKgAndAbove				yes	TRUE	FALSE	TRUE	TRUE	TRUE	TRUE	FALSE	FALSE	FALSE	FALSE	FALSE	45.5	positive		Private Clinic
201	Lab Technician	negative	noMedsNotAvailable	female	thirtyFiveKgAndAbove			no	no	TRUE	FALSE	TRUE	TRUE	TRUE	TRUE	FALSE	FALSE	FALSE	FALSE	FALSE	42.03	negative		Private Clinic
323	Lab Technician	positive	yes	female	thirtyFiveKgAndAbove				no	FALSE	FALSE	FALSE	TRUE	TRUE	FALSE	TRUE	FALSE	FALSE	FALSE	FALSE	19.91	positive		Private Clinic
297	Clinical Officer	negative	noMedsNotNeeded	female	thirtyFiveKgAndAbove				no	FALSE	FALSE	FALSE	FALSE	TRUE	TRUE	FALSE	FALSE	FALSE	FALSE	FALSE	114.2	negative		Private Clinic
322	Lab Technician	negative	noMedsNotNeeded	female	thirtyFiveKgAndAbove				no	TRUE	FALSE	FALSE	TRUE	TRUE	TRUE	FALSE	FALSE	FALSE	FALSE	FALSE	24	negative		Private Clinic
322	Lab Technician	negative	yes	female	thirtyFiveKgAndAbove	Signs and symptoms			no	FALSE	FALSE	TRUE	TRUE	TRUE	FALSE	FALSE	FALSE	FALSE	FALSE	FALSE	25.18	negative		Private Clinic
322	Lab Technician	negative	yes	female	thirtyFiveKgAndAbove	Condition of the patient			yes	TRUE	FALSE	TRUE	TRUE	TRUE	FALSE	FALSE	FALSE	FALSE	FALSE	FALSE	17.29	negative		Private Clinic
201	Lab Technician	positive	noMedsNotAvailable	female	thirtyFiveKgAndAbove			no	no	TRUE	FALSE	TRUE	TRUE	TRUE	TRUE	FALSE	FALSE	FALSE	FALSE	FALSE	15.61	positive		Private Clinic
283	Lab Technician	negative	noMedsNotNeeded	female	thirtyFiveKgAndAbove				yes	FALSE	TRUE	FALSE	FALSE	FALSE	FALSE	FALSE	FALSE	FALSE	FALSE	FALSE	31.09	negative		Private Clinic
108	Clinical Officer	negative	noMedsNotNeeded	female	thirtyFiveKgAndAbove				no	FALSE	FALSE	TRUE	TRUE	FALSE	FALSE	FALSE	FALSE	FALSE	FALSE	FALSE	15.44	negative		Private Clinic
108	Clinical Officer	negative	noMedsNotNeeded	female	thirtyFiveKgAndAbove				yes	TRUE	FALSE	FALSE	FALSE	TRUE	FALSE	FALSE	TRUE	FALSE	FALSE	FALSE	21.04	negative		Private Clinic
323	Lab Technician	positive	yes	male	thirtyFiveKgAndAbove				no	FALSE	FALSE	FALSE	TRUE	TRUE	FALSE	FALSE	FALSE	FALSE	FALSE	TRUE	15.85	positive		Private Clinic
323	Lab Technician	positive	yes	male	thirtyFiveKgAndAbove				no	FALSE	FALSE	FALSE	TRUE	TRUE	FALSE	FALSE	FALSE	FALSE	FALSE	TRUE	26.2	positive		Private Clinic
201	Lab Technician	negative	noMedsNotAvailable	male	thirtyFiveKgAndAbove			no	no	FALSE	FALSE	FALSE	TRUE	TRUE	TRUE	FALSE	FALSE	FALSE	FALSE	TRUE	19.53	negative		Private Clinic
205	Lab Technician	negative	noMedsNotNeeded	male	thirtyFiveKgAndAbove				yes	FALSE	FALSE	TRUE	FALSE	TRUE	FALSE	FALSE	FALSE	FALSE	FALSE	TRUE	15.47	negative		Private Clinic
201	Lab Technician	negative	noMedsNotAvailable	female	thirtyFiveKgAndAbove			no	no	TRUE	FALSE	FALSE	TRUE	TRUE	TRUE	FALSE	FALSE	FALSE	FALSE	FALSE	19.21	negative		Private Clinic
323	Lab Technician	negative	noMedsNotNeeded	female	thirtyFiveKgAndAbove				no	FALSE	FALSE	FALSE	TRUE	TRUE	FALSE	FALSE	FALSE	FALSE	FALSE	FALSE	32.36	negative		Private Clinic
323	Lab Technician	negative	noMedsNotNeeded	female	thirtyFiveKgAndAbove				no	FALSE	FALSE	FALSE	FALSE	TRUE	FALSE	FALSE	FALSE	FALSE	FALSE	FALSE	40.26	negative		Private Clinic
304	Lab Technician	negative	noMedsNotNeeded	female	thirtyFiveKgAndAbove				no	FALSE	FALSE	TRUE	TRUE	TRUE	TRUE	FALSE	FALSE	FALSE	FALSE	FALSE	16.07	negative		Private Clinic
201	Lab Technician	negative	noMedsNotAvailable	female	thirtyFiveKgAndAbove			no	no	FALSE	FALSE	TRUE	TRUE	TRUE	FALSE	TRUE	FALSE	FALSE	FALSE	FALSE	26.78	negative		Private Clinic
77	Clinical Officer	negative	noMedsNotNeeded	female	thirtyFiveKgAndAbove				yes	FALSE	FALSE	TRUE	TRUE	TRUE	FALSE	TRUE	FALSE	FALSE	FALSE	TRUE	16.28	negative		Private Clinic
322	Lab Technician	negative	noMedsNotNeeded	male	thirtyFiveKgAndAbove				no	TRUE	FALSE	FALSE	TRUE	TRUE	TRUE	FALSE	FALSE	FALSE	FALSE	FALSE	16.79	negative		Private Clinic
201	Lab Technician	negative	noMedsNotAvailable	female	thirtyFiveKgAndAbove			no	no	FALSE	FALSE	FALSE	TRUE	TRUE	TRUE	FALSE	FALSE	FALSE	FALSE	FALSE	17.68	negative		Private Clinic
77	Clinical Officer	negative	yes	male	twentyFiveLessThan35kg	High temperatur plus other signs and symptoms			no	TRUE	FALSE	TRUE	FALSE	TRUE	FALSE	FALSE	TRUE	FALSE	FALSE	FALSE	17.44	negative		Private Clinic
322	Lab Technician	negative	noMedsNotNeeded	female	thirtyFiveKgAndAbove				no	FALSE	FALSE	TRUE	TRUE	TRUE	TRUE	FALSE	FALSE	FALSE	FALSE	FALSE	18.03	negative		Private Clinic
322	Lab Technician	positive	yes	female	thirtyFiveKgAndAbove				yes	TRUE	FALSE	TRUE	FALSE	TRUE	TRUE	FALSE	FALSE	FALSE	FALSE	TRUE	18.18	positive		Private Clinic
322	Lab Technician	positive	yes	female	thirtyFiveKgAndAbove				no	FALSE	FALSE	TRUE	TRUE	TRUE	TRUE	FALSE	FALSE	FALSE	FALSE	FALSE	24.6	positive		Private Clinic
97	Nurse	negative	noMedsNotNeeded	female	thirtyFiveKgAndAbove				yes	FALSE	FALSE	FALSE	TRUE	TRUE	FALSE	FALSE	FALSE	FALSE	FALSE	FALSE	20.76	negative		Private Clinic
97	Nurse	negative	noMedsNotNeeded	female	thirtyFiveKgAndAbove				no	FALSE	FALSE	TRUE	TRUE	FALSE	FALSE	FALSE	FALSE	FALSE	FALSE	FALSE	22.65	negative		Private Clinic
304	Lab Technician	positive	yes	male	thirtyFiveKgAndAbove				no	TRUE	FALSE	TRUE	TRUE	TRUE	TRUE	TRUE	FALSE	FALSE	FALSE	FALSE	19	positive		Private Clinic
283	Lab Technician	negative	noMedsNotNeeded	male	thirtyFiveKgAndAbove				yes	FALSE	FALSE	FALSE	TRUE	TRUE	FALSE	FALSE	FALSE	FALSE	FALSE	FALSE	41.63	negative		Private Clinic
97	Nurse	negative	noMedsNotNeeded	female	thirtyFiveKgAndAbove				yes	FALSE	FALSE	FALSE	TRUE	FALSE	FALSE	TRUE	FALSE	FALSE	FALSE	TRUE	17.08	negative		Private Clinic
283	Lab Technician	negative	noMedsNotNeeded	female	thirtyFiveKgAndAbove				no	FALSE	FALSE	FALSE	FALSE	TRUE	TRUE	FALSE	FALSE	FALSE	FALSE	FALSE	15.85	negative		Private Clinic
283	Lab Technician	positive	yes	female	thirtyFiveKgAndAbove				no	TRUE	FALSE	FALSE	TRUE	TRUE	FALSE	FALSE	FALSE	FALSE	FALSE	FALSE	17.72	negative		Private Clinic
283	Lab Technician	negative	noMedsNotNeeded	female	thirtyFiveKgAndAbove				no	FALSE	FALSE	FALSE	TRUE	TRUE	FALSE	FALSE	FALSE	FALSE	FALSE	FALSE	16.53	negative		Private Clinic
283	Lab Technician	negative	noMedsNotNeeded	female	thirtyFiveKgAndAbove				no	FALSE	TRUE	FALSE	FALSE	FALSE	FALSE	FALSE	FALSE	FALSE	FALSE	FALSE	18.26	negative		Private Clinic
77	Clinical Officer	negative	noMedsNotNeeded	male	thirtyFiveKgAndAbove				yes	FALSE	FALSE	TRUE	TRUE	TRUE	FALSE	FALSE	FALSE	FALSE	FALSE	TRUE	16.05	negative		Private Clinic
304	Lab Technician	positive	yes	female	thirtyFiveKgAndAbove				no	FALSE	FALSE	TRUE	TRUE	TRUE	TRUE	FALSE	FALSE	FALSE	FALSE	FALSE	16.88	positive		Private Clinic
201	Lab Technician	positive	noMedsNotAvailable	male	thirtyFiveKgAndAbove			no	no	TRUE	FALSE	TRUE	TRUE	TRUE	TRUE	FALSE	FALSE	FALSE	FALSE	FALSE	35.43			Private Clinic
201	Lab Technician	positive	noMedsNotAvailable	female	thirtyFiveKgAndAbove			no	no	FALSE	FALSE	FALSE	TRUE	FALSE	TRUE	FALSE	FALSE	TRUE	FALSE	FALSE	15.65	positive		Private Clinic
97	Nurse	negative	noMedsNotNeeded	female	thirtyFiveKgAndAbove				no	FALSE	FALSE	FALSE	FALSE	FALSE	FALSE	TRUE	FALSE	FALSE	FALSE	TRUE	16.87			Private Clinic
201	Lab Technician	negative	noMedsNotAvailable	male	thirtyFiveKgAndAbove			no	no	FALSE	FALSE	TRUE	TRUE	TRUE	TRUE	FALSE	FALSE	FALSE	FALSE	FALSE	20.16	negative		Private Clinic
201	Lab Technician	negative	noMedsNotAvailable	female	thirtyFiveKgAndAbove			no	no	FALSE	FALSE	TRUE	FALSE	TRUE	TRUE	FALSE	FALSE	FALSE	FALSE	TRUE	18.76	negative		Private Clinic
201	Lab Technician	negative	noMedsNotAvailable	female	thirtyFiveKgAndAbove			no	no	FALSE	FALSE	FALSE	TRUE	TRUE	FALSE	FALSE	FALSE	FALSE	FALSE	FALSE	19.6	negative		Private Clinic
304	Lab Technician	negative	noMedsNotNeeded	female	thirtyFiveKgAndAbove				no	FALSE	FALSE	TRUE	TRUE	TRUE	TRUE	TRUE	FALSE	FALSE	FALSE	FALSE	16.13	negative		Private Clinic
97	Nurse	negative	noMedsNotNeeded	female	thirtyFiveKgAndAbove				no	FALSE	FALSE	FALSE	FALSE	FALSE	TRUE	FALSE	FALSE	FALSE	FALSE	TRUE	28.29	negative		Private Clinic
201	Lab Technician	negative	noMedsNotAvailable	male	thirtyFiveKgAndAbove			no	no	TRUE	FALSE	TRUE	TRUE	TRUE	FALSE	FALSE	FALSE	FALSE	FALSE	FALSE	19.75			Private Clinic
304	Lab Technician	positive	yes	female	thirtyFiveKgAndAbove				no	FALSE	FALSE	TRUE	TRUE	TRUE	TRUE	TRUE	TRUE	FALSE	FALSE	FALSE	17.93	positive		Private Clinic
97	Nurse	negative	noMedsNotNeeded	female	thirtyFiveKgAndAbove				no	FALSE	FALSE	FALSE	TRUE	FALSE	TRUE	FALSE	FALSE	FALSE	FALSE	TRUE	17.38	negative		Private Clinic
297	Clinical Officer	positive	yes	female	thirtyFiveKgAndAbove				no	TRUE	FALSE	TRUE	FALSE	TRUE	FALSE	FALSE	FALSE	FALSE	FALSE	FALSE	16.27	positive		Private Clinic
304	Lab Technician	negative	noMedsNotNeeded	female	thirtyFiveKgAndAbove				no	FALSE	FALSE	TRUE	TRUE	TRUE	TRUE	TRUE	FALSE	FALSE	FALSE	FALSE	20.99	negative		Private Clinic
304	Lab Technician	negative	noMedsNotNeeded	male	thirtyFiveKgAndAbove				no	FALSE	FALSE	TRUE	TRUE	TRUE	TRUE	TRUE	FALSE	FALSE	FALSE	FALSE	16.81	negative	duplicate-F-304	Private Clinic
304	Lab Technician	negative	noMedsNotNeeded	female	thirtyFiveKgAndAbove				no	FALSE	FALSE	TRUE	TRUE	TRUE	TRUE	TRUE	FALSE	TRUE	FALSE	FALSE	16.07	negative	duplicate-F-304	Private Clinic
297	Clinical Officer	negative	noMedsNotNeeded	female	thirtyFiveKgAndAbove				yes	FALSE	FALSE	FALSE	FALSE	TRUE	FALSE	TRUE	FALSE	FALSE	FALSE	FALSE	16.28	negative		Private Clinic
297	Clinical Officer	negative	noMedsNotNeeded	male	thirtyFiveKgAndAbove				yes	FALSE	FALSE	FALSE	FALSE	TRUE	FALSE	FALSE	FALSE	FALSE	FALSE	FALSE	15.58	negative		Private Clinic
108	Clinical Officer	positive	yes	female	thirtyFiveKgAndAbove				no	FALSE	FALSE	TRUE	TRUE	TRUE	FALSE	FALSE	FALSE	FALSE	FALSE	FALSE	20.82	positive		Private Clinic
304	Lab Technician	negative	noMedsNotNeeded	male	thirtyFiveKgAndAbove				no	FALSE	FALSE	TRUE	TRUE	TRUE	TRUE	TRUE	FALSE	FALSE	FALSE	FALSE	22.57	negative		Private Clinic
304	Lab Technician	negative	noMedsNotNeeded	male	thirtyFiveKgAndAbove				no	FALSE	FALSE	FALSE	TRUE	TRUE	TRUE	TRUE	FALSE	FALSE	FALSE	FALSE	38.22	negative		Private Clinic
304	Lab Technician	negative	noMedsNotNeeded	female	twentyFiveLessThan35kg				no	FALSE	FALSE	TRUE	TRUE	TRUE	TRUE	TRUE	FALSE	FALSE	FALSE	FALSE	17.32	negative		Private Clinic
304	Lab Technician	positive	yes	female	thirtyFiveKgAndAbove				no	TRUE	FALSE	TRUE	TRUE	TRUE	TRUE	TRUE	FALSE	FALSE	FALSE	FALSE	16.19	positive		Private Clinic
97	Nurse	positive	yes	female	thirtyFiveKgAndAbove				no	FALSE	FALSE	FALSE	TRUE	FALSE	FALSE	TRUE	FALSE	FALSE	FALSE	FALSE	28.62	positive		Private Clinic
120	CHV	negative	noMedsNotNeeded	female	twentyFiveLessThan35kg				no	FALSE	FALSE	FALSE	TRUE	TRUE	TRUE	FALSE	FALSE	FALSE	FALSE	FALSE	15.95	negative		CHV
304	Lab Technician	negative	noMedsNotNeeded	male	twentyFiveLessThan35kg				no	FALSE	FALSE	TRUE	TRUE	TRUE	TRUE	FALSE	TRUE	FALSE	FALSE	FALSE	39.09	negative		Private Clinic
304	Lab Technician	negative	noMedsNotNeeded	male	thirtyFiveKgAndAbove				no	FALSE	FALSE	TRUE	TRUE	TRUE	TRUE	TRUE	FALSE	FALSE	FALSE	FALSE	16.25	negative		Private Clinic
97	Nurse	positive	yes	female	thirtyFiveKgAndAbove				no	FALSE	FALSE	FALSE	TRUE	TRUE	FALSE	TRUE	FALSE	TRUE	FALSE	FALSE	16.78	positive		Private Clinic
97	Nurse	negative	noMedsNotNeeded	male	thirtyFiveKgAndAbove				no	FALSE	FALSE	FALSE	FALSE	FALSE	TRUE	FALSE	FALSE	FALSE	FALSE	TRUE	16.6	negative		Private Clinic
207	Nurse	negative	noMedsNotNeeded	male	thirtyFiveKgAndAbove				no	TRUE	FALSE	FALSE	FALSE	TRUE	TRUE	FALSE	FALSE	FALSE	FALSE	FALSE	30.18	negative		Private Clinic
322	Lab Technician	negative	noMedsNotNeeded	male	thirtyFiveKgAndAbove				no	FALSE	FALSE	FALSE	TRUE	TRUE	FALSE	FALSE	FALSE	TRUE	FALSE	FALSE	19.67	negative		Private Clinic
322	Lab Technician	positive	yes	female	thirtyFiveKgAndAbove				no	TRUE	FALSE	TRUE	TRUE	TRUE	FALSE	FALSE	FALSE	FALSE	FALSE	FALSE	22.47			Private Clinic
32	Lab Technician	negative	noMedsNotNeeded	female	thirtyFiveKgAndAbove				no	FALSE	FALSE	TRUE	TRUE	TRUE	TRUE	FALSE	FALSE	FALSE	FALSE	FALSE	15.77	negative		Private Clinic
32	Lab Technician	negative	noMedsNotNeeded	male	thirtyFiveKgAndAbove				no	FALSE	FALSE	TRUE	FALSE	TRUE	TRUE	FALSE	FALSE	FALSE	FALSE	FALSE	15.42	negative		Private Clinic
77	Clinical Officer	negative	noMedsNotNeeded	male	thirtyFiveKgAndAbove				yes	FALSE	FALSE	TRUE	TRUE	TRUE	FALSE	FALSE	FALSE	FALSE	FALSE	FALSE	16.79	negative	duplicate-A-77	Private Clinic
77	Clinical Officer	negative	noMedsNotNeeded	female	thirtyFiveKgAndAbove				yes	FALSE	FALSE	TRUE	TRUE	TRUE	FALSE	FALSE	FALSE	FALSE	FALSE	TRUE	16.16	negative		Private Clinic
77	Clinical Officer	negative	noMedsNotNeeded	female	thirtyFiveKgAndAbove				no	FALSE	FALSE	TRUE	TRUE	TRUE	FALSE	FALSE	FALSE	FALSE	FALSE	TRUE	16.43	negative	duplicate-A-77	Private Clinic
77	Clinical Officer	positive	yes	female	thirtyFiveKgAndAbove				no	FALSE	FALSE	TRUE	TRUE	TRUE	FALSE	FALSE	TRUE	FALSE	FALSE	TRUE	16.1	negative		Private Clinic
322	Lab Technician	negative	noMedsNotNeeded	male	thirtyFiveKgAndAbove				no	FALSE	FALSE	FALSE	TRUE	TRUE	TRUE	TRUE	FALSE	FALSE	FALSE	FALSE	18.77	negative		Private Clinic
322	Lab Technician	positive	yes	male	thirtyFiveKgAndAbove				yes	TRUE	FALSE	TRUE	TRUE	TRUE	FALSE	TRUE	FALSE	FALSE	FALSE	FALSE	21.09	positive		Private Clinic
97	Nurse	negative	noMedsNotNeeded	female	thirtyFiveKgAndAbove				no	FALSE	FALSE	FALSE	FALSE	TRUE	FALSE	FALSE	FALSE	FALSE	FALSE	FALSE	20.44	negative	duplicate-B-97	Private Clinic
220	Clinical Officer	negative	noMedsNotNeeded	male	thirtyFiveKgAndAbove				no	FALSE	FALSE	FALSE	TRUE	TRUE	FALSE	TRUE	TRUE	FALSE	FALSE	FALSE	15.57	negative		Private Clinic
220	Clinical Officer	negative	noMedsNotNeeded	female	thirtyFiveKgAndAbove				no	FALSE	FALSE	FALSE	FALSE	FALSE	TRUE	FALSE	FALSE	TRUE	FALSE	FALSE	16.46	negative		Private Clinic
220	Clinical Officer	negative	noMedsNotNeeded	male	thirtyFiveKgAndAbove				no	TRUE	FALSE	FALSE	FALSE	FALSE	TRUE	FALSE	FALSE	FALSE	FALSE	FALSE	34.06	negative		Private Clinic
207	Nurse	positive	yes	male	thirtyFiveKgAndAbove				yes	TRUE	FALSE	FALSE	TRUE	TRUE	FALSE	FALSE	FALSE	TRUE	FALSE	FALSE	16.1	positive		Private Clinic
304	Lab Technician	positive	yes	male	thirtyFiveKgAndAbove				no	FALSE	FALSE	TRUE	TRUE	TRUE	TRUE	TRUE	FALSE	FALSE	FALSE	FALSE	22.37	positive		Private Clinic
97	Nurse	negative	noMedsNotNeeded	male	thirtyFiveKgAndAbove				no	FALSE	FALSE	FALSE	FALSE	TRUE	FALSE	FALSE	FALSE	FALSE	FALSE	TRUE	16.86	negative	duplicate-B-97	Private Clinic
304	Lab Technician	negative	noMedsNotNeeded	male	thirtyFiveKgAndAbove				no	FALSE	FALSE	TRUE	TRUE	TRUE	TRUE	FALSE	FALSE	FALSE	FALSE	FALSE	35.78	negative		Private Clinic
304	Lab Technician	negative	noMedsNotNeeded	female	twentyFiveLessThan35kg				no	FALSE	FALSE	TRUE	TRUE	TRUE	TRUE	FALSE	FALSE	TRUE	FALSE	FALSE	23.05	negative		Private Clinic
297	Clinical Officer	positive	yes	male	thirtyFiveKgAndAbove				yes	TRUE	FALSE	FALSE	FALSE	TRUE	TRUE	TRUE	TRUE	FALSE	FALSE	FALSE	16.18	positive		Private Clinic
304	Lab Technician	negative	noMedsNotNeeded	male	thirtyFiveKgAndAbove				no	FALSE	FALSE	TRUE	TRUE	TRUE	TRUE	FALSE	TRUE	FALSE	FALSE	FALSE	24.94	negative		Private Clinic
77	Clinical Officer	negative	yes	female	thirtyFiveKgAndAbove	Due to signs and symptoms the patients presented with			no	FALSE	FALSE	TRUE	TRUE	TRUE	FALSE	FALSE	TRUE	FALSE	FALSE	TRUE	16	negative		Private Clinic
97	Nurse	negative	noMedsNotNeeded	female	thirtyFiveKgAndAbove				no	FALSE	FALSE	FALSE	FALSE	TRUE	FALSE	FALSE	FALSE	FALSE	FALSE	FALSE	15.85	negative	duplicate-B-97	Private Clinic
77	Clinical Officer	positive	yes	female	thirtyFiveKgAndAbove				no	FALSE	FALSE	TRUE	TRUE	TRUE	FALSE	TRUE	FALSE	FALSE	FALSE	TRUE	16.53	positive		Private Clinic
322	Lab Technician	negative	noMedsNotNeeded	female	thirtyFiveKgAndAbove				no	FALSE	FALSE	TRUE	TRUE	TRUE	FALSE	FALSE	FALSE	TRUE	FALSE	FALSE	23.46	negative		Private Clinic
304	Lab Technician	positive	yes	female	twentyFiveLessThan35kg				no	TRUE	FALSE	TRUE	TRUE	TRUE	FALSE	TRUE	TRUE	FALSE	FALSE	FALSE	17.71	positive		Private Clinic
77	Clinical Officer	negative	noMedsNotNeeded	male	thirtyFiveKgAndAbove				yes	FALSE	FALSE	TRUE	FALSE	TRUE	FALSE	FALSE	TRUE	TRUE	FALSE	TRUE	26.46	negative		Private Clinic
322	Lab Technician	negative	noMedsNotNeeded	female	thirtyFiveKgAndAbove				yes	FALSE	FALSE	TRUE	TRUE	TRUE	FALSE	FALSE	FALSE	FALSE	FALSE	FALSE	37.57	cant_tell		Private Clinic
304	Lab Technician	negative	noMedsNotNeeded	female	thirtyFiveKgAndAbove				no	FALSE	FALSE	TRUE	TRUE	TRUE	TRUE	TRUE	FALSE	FALSE	FALSE	FALSE	18.85	negative		Private Clinic
322	Lab Technician	negative	noMedsNotNeeded	female	thirtyFiveKgAndAbove				no	FALSE	FALSE	TRUE	TRUE	TRUE	TRUE	FALSE	FALSE	FALSE	FALSE	FALSE	15.63	cant_tell		Private Clinic
77	Clinical Officer	negative	noMedsNotNeeded	male	twentyFiveLessThan35kg				yes	TRUE	FALSE	TRUE	TRUE	TRUE	TRUE	TRUE	TRUE	TRUE	FALSE	FALSE	38.5	negative		Private Clinic
297	Clinical Officer	positive	yes	male	thirtyFiveKgAndAbove				yes	TRUE	FALSE	FALSE	FALSE	TRUE	TRUE	FALSE	FALSE	FALSE	FALSE	FALSE	15.39	positive		Private Clinic
304	Lab Technician	negative	noMedsNotNeeded	female	twentyFiveLessThan35kg				no	FALSE	FALSE	TRUE	TRUE	TRUE	TRUE	FALSE	FALSE	TRUE	FALSE	FALSE	17.09	negative		Private Clinic
297	Clinical Officer	positive	yes	male	thirtyFiveKgAndAbove				yes	FALSE	FALSE	FALSE	FALSE	TRUE	TRUE	TRUE	FALSE	FALSE	FALSE	FALSE	15.95	positive		Private Clinic
304	Lab Technician	negative	noMedsNotNeeded	female	thirtyFiveKgAndAbove				no	FALSE	FALSE	TRUE	TRUE	TRUE	TRUE	FALSE	FALSE	TRUE	FALSE	FALSE	16.56	negative		Private Clinic
297	Clinical Officer	negative	noMedsNotNeeded	female	thirtyFiveKgAndAbove				yes	FALSE	FALSE	FALSE	TRUE	TRUE	FALSE	FALSE	FALSE	FALSE	FALSE	FALSE	256.84	negative		Private Clinic
207	Nurse	negative	noMedsNotNeeded	female	thirtyFiveKgAndAbove				yes	TRUE	FALSE	FALSE	FALSE	FALSE	TRUE	FALSE	TRUE	TRUE	FALSE	FALSE	15.44	negative		Private Clinic
207	Nurse	negative	noMedsNotNeeded	male	thirtyFiveKgAndAbove				no	TRUE	FALSE	FALSE	FALSE	TRUE	TRUE	FALSE	FALSE	FALSE	FALSE	FALSE	16.01	negative		Private Clinic
304	Lab Technician	positive	yes	female	twentyFiveLessThan35kg				yes	FALSE	FALSE	TRUE	TRUE	TRUE	TRUE	TRUE	FALSE	FALSE	FALSE	FALSE	18.12	positive		Private Clinic
108	Clinical Officer	negative	noMedsNotNeeded	male	thirtyFiveKgAndAbove				no	FALSE	FALSE	TRUE	FALSE	FALSE	FALSE	FALSE	FALSE	FALSE	FALSE	FALSE	16.68	negative		Private Clinic
108	Clinical Officer	positive	yes	female	thirtyFiveKgAndAbove				no	FALSE	FALSE	FALSE	FALSE	FALSE	FALSE	FALSE	TRUE	TRUE	FALSE	FALSE	15.99	negative		Private Clinic
108	Clinical Officer	negative	noMedsNotNeeded	male	thirtyFiveKgAndAbove				no	FALSE	FALSE	FALSE	FALSE	TRUE	FALSE	FALSE	FALSE	FALSE	FALSE	TRUE	15.58	negative		Private Clinic
32	Lab Technician	positive	yes	female	thirtyFiveKgAndAbove				no	FALSE	FALSE	TRUE	TRUE	TRUE	TRUE	FALSE	FALSE	FALSE	FALSE	FALSE	15.69	positive		Private Clinic
297	Clinical Officer	negative	noMedsNotNeeded	female	thirtyFiveKgAndAbove				no	FALSE	FALSE	TRUE	TRUE	TRUE	FALSE	FALSE	FALSE	FALSE	FALSE	FALSE	15.58	cant_tell		Private Clinic
32	Lab Technician	positive	yes	male	thirtyFiveKgAndAbove				no	FALSE	FALSE	FALSE	TRUE	TRUE	TRUE	FALSE	FALSE	FALSE	FALSE	FALSE	37.96	positive	duplicate-L-32	Private Clinic
297	Clinical Officer	positive	yes	male	thirtyFiveKgAndAbove				yes	TRUE	FALSE	FALSE	FALSE	FALSE	FALSE	TRUE	FALSE	FALSE	FALSE	FALSE	16.47	cant_tell		Private Clinic
32	Lab Technician	positive	yes	female	thirtyFiveKgAndAbove				no	FALSE	FALSE	FALSE	TRUE	TRUE	TRUE	FALSE	FALSE	FALSE	FALSE	FALSE	16.45	positive	duplicate-L-32	Private Clinic
297	Clinical Officer	negative	noMedsNotNeeded	female	thirtyFiveKgAndAbove				yes	TRUE	FALSE	FALSE	FALSE	TRUE	FALSE	FALSE	FALSE	FALSE	FALSE	FALSE	17.84	cant_tell		Private Clinic
108	Clinical Officer	positive	yes	female	thirtyFiveKgAndAbove				yes	FALSE	FALSE	TRUE	FALSE	TRUE	FALSE	FALSE	FALSE	FALSE	FALSE	FALSE	29.08	positive		Private Clinic
108	Clinical Officer	positive	yes	male	thirtyFiveKgAndAbove				yes	FALSE	FALSE	TRUE	FALSE	TRUE	FALSE	FALSE	TRUE	FALSE	FALSE	FALSE	19.33	positive		Private Clinic
108	Clinical Officer	positive	yes	male	thirtyFiveKgAndAbove				yes	FALSE	FALSE	FALSE	TRUE	TRUE	FALSE	FALSE	FALSE	FALSE	FALSE	FALSE	15.71	cant_tell		Private Clinic
108	Clinical Officer	negative	noMedsNotNeeded	female	thirtyFiveKgAndAbove				no	FALSE	FALSE	FALSE	FALSE	TRUE	FALSE	FALSE	FALSE	FALSE	FALSE	FALSE	99.72	negative		Private Clinic
32	Lab Technician	negative	noMedsNotNeeded	female	thirtyFiveKgAndAbove				no	FALSE	FALSE	FALSE	TRUE	TRUE	TRUE	FALSE	FALSE	FALSE	FALSE	FALSE	15.94	negative		Private Clinic
207	Nurse	negative	noMedsNotNeeded	female	thirtyFiveKgAndAbove				yes	TRUE	FALSE	FALSE	FALSE	TRUE	FALSE	FALSE	TRUE	FALSE	FALSE	FALSE	15.42	negative		Private Clinic
207	Nurse	negative	noMedsNotNeeded	female	thirtyFiveKgAndAbove				yes	TRUE	FALSE	TRUE	FALSE	TRUE	FALSE	FALSE	FALSE	FALSE	FALSE	FALSE	15.44	negative		Private Clinic
207	Nurse	negative	noMedsNotNeeded	female	thirtyFiveKgAndAbove				yes	TRUE	FALSE	FALSE	TRUE	TRUE	FALSE	FALSE	FALSE	FALSE	FALSE	FALSE	22.13	negative		Private Clinic
207	Nurse	negative	noMedsNotNeeded	male	thirtyFiveKgAndAbove				yes	FALSE	FALSE	FALSE	FALSE	TRUE	FALSE	FALSE	FALSE	FALSE	FALSE	TRUE	15.58	negative		Private Clinic
220	Clinical Officer	positive	yes	male	thirtyFiveKgAndAbove				no	TRUE	FALSE	FALSE	TRUE	FALSE	FALSE	FALSE	FALSE	FALSE	FALSE	FALSE	16.68	cant_tell		Private Clinic
265	CHV	positive	yes	male	thirtyFiveKgAndAbove				yes	TRUE	FALSE	FALSE	TRUE	TRUE	FALSE	FALSE	FALSE	FALSE	TRUE	FALSE	15.75	cant_tell		CHV
265	CHV	positive	yes	male	thirtyFiveKgAndAbove				no	TRUE	FALSE	TRUE	FALSE	TRUE	TRUE	FALSE	FALSE	FALSE	TRUE	FALSE	16.02	cant_tell		CHV
86	CHV	positive	yes	female	thirtyFiveKgAndAbove				no	FALSE	FALSE	TRUE	FALSE	TRUE	TRUE	FALSE	TRUE	FALSE	FALSE	FALSE	16.95	cant_tell		CHV
265	CHV	positive	yes	female	thirtyFiveKgAndAbove				no	TRUE	FALSE	FALSE	FALSE	TRUE	TRUE	TRUE	FALSE	FALSE	FALSE	FALSE	15.69	cant_tell		CHV
283	Lab Technician	negative	noMedsNotNeeded	male	thirtyFiveKgAndAbove				no	FALSE	FALSE	FALSE	FALSE	TRUE	FALSE	FALSE	FALSE	FALSE	FALSE	FALSE	62.08	negative		Private Clinic
86	CHV	positive	yes	female	thirtyFiveKgAndAbove				no	TRUE	FALSE	FALSE	FALSE	TRUE	TRUE	FALSE	FALSE	FALSE	FALSE	FALSE	16.41	cant_tell		CHV
283	Lab Technician	negative	noMedsNotNeeded	female	thirtyFiveKgAndAbove				no	FALSE	FALSE	FALSE	FALSE	TRUE	FALSE	FALSE	FALSE	FALSE	FALSE	FALSE	17.66	negative		Private Clinic
283	Lab Technician	negative	noMedsNotNeeded	male	thirtyFiveKgAndAbove				no	FALSE	FALSE	FALSE	FALSE	TRUE	FALSE	FALSE	FALSE	FALSE	FALSE	FALSE	16.98	negative		Private Clinic
86	CHV	negative	noMedsNotNeeded	female	thirtyFiveKgAndAbove				no	FALSE	FALSE	TRUE	TRUE	TRUE	TRUE	FALSE	FALSE	FALSE	FALSE	FALSE	16.04	cant_tell		CHV
283	Lab Technician	negative	noMedsNotNeeded	female	thirtyFiveKgAndAbove				no	FALSE	FALSE	FALSE	FALSE	TRUE	FALSE	FALSE	FALSE	FALSE	FALSE	FALSE	30.8	negative		Private Clinic
189	CHV	negative	noMedsNotNeeded	male	twentyFiveLessThan35kg				no	FALSE	FALSE	FALSE	FALSE	TRUE	FALSE	FALSE	TRUE	FALSE	FALSE	FALSE	16.92	negative		CHV
3	CHV	positive	yes	male	thirtyFiveKgAndAbove				no	FALSE	FALSE	TRUE	TRUE	TRUE	TRUE	FALSE	FALSE	FALSE	FALSE	FALSE	16.81			CHV
214	CHV	positive	yes	male	thirtyFiveKgAndAbove				no	TRUE	FALSE	TRUE	TRUE	TRUE	TRUE	FALSE	TRUE	FALSE	FALSE	FALSE	17.92	invalid		CHV
128	CHV	positive	yes	male	twentyFiveLessThan35kg				no	TRUE	FALSE	FALSE	TRUE	TRUE	FALSE	FALSE	FALSE	FALSE	FALSE	FALSE	16.27	positive		CHV
283	Lab Technician	negative	noMedsNotNeeded	male	thirtyFiveKgAndAbove				no	FALSE	FALSE	FALSE	FALSE	TRUE	FALSE	FALSE	FALSE	FALSE	FALSE	FALSE	31.72	cant_tell		Private Clinic
180	CHV	positive	yes	female	thirtyFiveKgAndAbove				no	TRUE	FALSE	TRUE	FALSE	TRUE	FALSE	FALSE	FALSE	FALSE	FALSE	FALSE	1136.08		duplicate-A-180	CHV
278	Lab Technician	negative	noMedsNotAvailable	male	thirtyFiveKgAndAbove			no	no	FALSE	FALSE	FALSE	TRUE	TRUE	FALSE	FALSE	FALSE	FALSE	FALSE	FALSE	15.77	negative		Private Clinic
86	CHV	positive	yes	male	thirtyFiveKgAndAbove				no	FALSE	FALSE	TRUE	FALSE	TRUE	TRUE	FALSE	TRUE	FALSE	FALSE	FALSE	16.66	cant_tell		CHV
180	CHV	positive	yes	female	thirtyFiveKgAndAbove				yes	TRUE	FALSE	TRUE	FALSE	TRUE	FALSE	FALSE	TRUE	FALSE	FALSE	FALSE	59.46	cant_tell		CHV
265	CHV	positive	yes	female	thirtyFiveKgAndAbove				yes	TRUE	FALSE	FALSE	FALSE	TRUE	FALSE	TRUE	TRUE	FALSE	FALSE	FALSE	17.27	cant_tell		CHV
323	Lab Technician	negative	noMedsNotNeeded	male	thirtyFiveKgAndAbove				no	FALSE	TRUE	FALSE	FALSE	FALSE	FALSE	FALSE	FALSE	FALSE	FALSE	FALSE	20.51	negative		Private Clinic
278	Lab Technician	negative	noMedsNotAvailable	female	thirtyFiveKgAndAbove			no	no	FALSE	FALSE	FALSE	TRUE	TRUE	TRUE	FALSE	FALSE	FALSE	FALSE	FALSE	17.96	negative		Private Clinic
180	CHV	positive	yes	female	thirtyFiveKgAndAbove				no	TRUE	FALSE	FALSE	FALSE	TRUE	FALSE	FALSE	TRUE	FALSE	FALSE	FALSE	15.76	cant_tell	duplicate-A-180	CHV
323	Lab Technician	negative	yes	female	thirtyFiveKgAndAbove	Microscopy positive			no	TRUE	FALSE	FALSE	FALSE	TRUE	FALSE	FALSE	FALSE	FALSE	FALSE	FALSE	15.71	negative		Private Clinic
265	CHV	positive	yes	male	thirtyFiveKgAndAbove				no	TRUE	FALSE	FALSE	FALSE	FALSE	FALSE	TRUE	FALSE	FALSE	TRUE	FALSE	15.49	cant_tell		CHV
180	CHV	positive	yes	male	fifteenLessThan25kg				no	FALSE	FALSE	TRUE	FALSE	TRUE	FALSE	FALSE	TRUE	FALSE	FALSE	FALSE	16	cant_tell	duplicate-A-180	CHV
308	Lab Technician	negative	noMedsNotNeeded	male	thirtyFiveKgAndAbove				yes	FALSE	FALSE	TRUE	TRUE	TRUE	FALSE	FALSE	FALSE	FALSE	FALSE	FALSE	32.89	negative		Private Clinic
265	CHV	positive	yes	female	thirtyFiveKgAndAbove				yes	TRUE	FALSE	TRUE	FALSE	TRUE	FALSE	FALSE	FALSE	FALSE	FALSE	FALSE	15.68	cant_tell		CHV
180	CHV	positive	yes	male	fifteenLessThan25kg				no	TRUE	FALSE	FALSE	FALSE	TRUE	TRUE	FALSE	FALSE	FALSE	FALSE	FALSE	15.9	cant_tell	duplicate-C-180	CHV
201	Lab Technician	negative	noMedsNotAvailable	female	thirtyFiveKgAndAbove			no	no	FALSE	FALSE	TRUE	TRUE	TRUE	FALSE	FALSE	FALSE	FALSE	FALSE	FALSE	29.29	negative		Private Clinic
63	CHV	negative	noMedsNotNeeded	male	twentyFiveLessThan35kg				no	FALSE	FALSE	TRUE	FALSE	FALSE	FALSE	FALSE	FALSE	FALSE	FALSE	FALSE	16.96	negative		CHV
323	Lab Technician	negative	yes	male	thirtyFiveKgAndAbove	Microscopy positive			no	FALSE	TRUE	FALSE	FALSE	FALSE	FALSE	FALSE	FALSE	FALSE	FALSE	FALSE	21.44	negative		Private Clinic
308	Lab Technician	positive	yes	female	thirtyFiveKgAndAbove				no	FALSE	FALSE	TRUE	TRUE	TRUE	TRUE	TRUE	FALSE	FALSE	FALSE	FALSE	17.28	positive		Private Clinic
278	Lab Technician	negative	noMedsNotAvailable	male	thirtyFiveKgAndAbove			no	yes	FALSE	FALSE	FALSE	TRUE	FALSE	FALSE	FALSE	FALSE	FALSE	FALSE	FALSE	16.01	negative		Private Clinic
180	CHV	positive	yes	male	thirtyFiveKgAndAbove				yes	FALSE	FALSE	TRUE	FALSE	TRUE	FALSE	FALSE	TRUE	TRUE	FALSE	FALSE	16.36	cant_tell		CHV
162	CHV	positive	yes	male	thirtyFiveKgAndAbove				no	TRUE	FALSE	FALSE	TRUE	TRUE	FALSE	TRUE	TRUE	FALSE	FALSE	FALSE	16.52	positive		CHV
155	CHV	positive	yes	female	twentyFiveLessThan35kg				yes	TRUE	FALSE	FALSE	TRUE	TRUE	FALSE	FALSE	FALSE	FALSE	FALSE	FALSE	108.02	cant_tell		CHV
308	Lab Technician	negative	noMedsNotNeeded	female	thirtyFiveKgAndAbove				yes	FALSE	FALSE	FALSE	TRUE	TRUE	TRUE	TRUE	FALSE	FALSE	FALSE	FALSE	19.35	negative		Private Clinic
323	Lab Technician	negative	noMedsNotNeeded	female	thirtyFiveKgAndAbove				no	FALSE	TRUE	FALSE	FALSE	FALSE	FALSE	FALSE	FALSE	FALSE	FALSE	FALSE	30.84	negative		Private Clinic
201	Lab Technician	negative	noMedsNotAvailable	male	twentyFiveLessThan35kg			no	no	TRUE	FALSE	TRUE	FALSE	FALSE	FALSE	FALSE	FALSE	TRUE	FALSE	FALSE	32.43	negative		Private Clinic
63	CHV			male	twentyFiveLessThan35kg				no	FALSE	FALSE	TRUE	TRUE	TRUE	FALSE	FALSE	TRUE	FALSE	FALSE	FALSE	15.67			CHV
308	Lab Technician	positive	yes	female	thirtyFiveKgAndAbove				no	FALSE	FALSE	FALSE	TRUE	TRUE	TRUE	TRUE	FALSE	FALSE	FALSE	FALSE	16.36	negative		Private Clinic
224	CHV	positive	yes	male	thirtyFiveKgAndAbove				no	TRUE	FALSE	FALSE	FALSE	TRUE	FALSE	FALSE	FALSE	FALSE	FALSE	FALSE	16.83	positive		CHV
63	CHV	positive	yes	male	twentyFiveLessThan35kg				no	TRUE	FALSE	TRUE	TRUE	FALSE	FALSE	FALSE	TRUE	FALSE	FALSE	FALSE	18.48	positive		CHV
171	CHV	positive	yes	female	thirtyFiveKgAndAbove				no	TRUE	FALSE	FALSE	FALSE	TRUE	FALSE	FALSE	FALSE	FALSE	FALSE	FALSE	18.56	negative		CHV
63	CHV	negative	noMedsNotNeeded	female	twentyFiveLessThan35kg				no	FALSE	FALSE	FALSE	TRUE	TRUE	TRUE	TRUE	FALSE	TRUE	FALSE	FALSE	16.27	negative		CHV
258	CHV	positive	yes	male	fifteenLessThan25kg				no	TRUE	FALSE	TRUE	TRUE	TRUE	TRUE	FALSE	TRUE	FALSE	FALSE	FALSE	15.86	negative		CHV
274	CHV	positive	yes	male	twentyFiveLessThan35kg				no	TRUE	FALSE	TRUE	FALSE	FALSE	FALSE	FALSE	TRUE	FALSE	FALSE	FALSE	20.9	positive		CHV
323	Lab Technician	positive	yes	male	thirtyFiveKgAndAbove				no	FALSE	FALSE	FALSE	FALSE	TRUE	FALSE	FALSE	FALSE	FALSE	FALSE	TRUE	19.12	positive		Private Clinic
277	Nurse	positive	yes	female	thirtyFiveKgAndAbove				no	TRUE	FALSE	FALSE	TRUE	TRUE	FALSE	FALSE	FALSE	FALSE	FALSE	FALSE	52.92	negative		Private Clinic
162	CHV	negative	noMedsNotNeeded	female	thirtyFiveKgAndAbove				no	TRUE	FALSE	FALSE	TRUE	TRUE	FALSE	FALSE	FALSE	FALSE	FALSE	FALSE	19.64	negative		CHV
304	Lab Technician	negative	noMedsNotNeeded	female	thirtyFiveKgAndAbove				no	FALSE	FALSE	TRUE	TRUE	TRUE	TRUE	TRUE	TRUE	FALSE	FALSE	FALSE	16.53	negative		Private Clinic
77	Clinical Officer	negative	noMedsNotNeeded	female	thirtyFiveKgAndAbove				yes	FALSE	FALSE	FALSE	TRUE	TRUE	TRUE	FALSE	FALSE	FALSE	FALSE	TRUE	15.93	negative		Private Clinic
323	Lab Technician	negative	yes	male	thirtyFiveKgAndAbove	Microscopy positive			yes	FALSE	FALSE	TRUE	TRUE	TRUE	TRUE	TRUE	FALSE	FALSE	FALSE	FALSE	15.68	negative		Private Clinic
77	Clinical Officer	negative	yes	female	thirtyFiveKgAndAbove	Apart from the high temperatue the patient complained of other symptoms suggestive of malaria			yes	TRUE	FALSE	TRUE	TRUE	TRUE	FALSE	FALSE	FALSE	FALSE	FALSE	FALSE	15.97	negative		Private Clinic
278	Lab Technician	negative	noMedsNotAvailable	female	thirtyFiveKgAndAbove			no	no	FALSE	FALSE	TRUE	TRUE	TRUE	FALSE	FALSE	FALSE	FALSE	FALSE	FALSE	27.61	negative		Private Clinic
97	Nurse	negative	noMedsNotNeeded	female	thirtyFiveKgAndAbove				yes	FALSE	FALSE	FALSE	FALSE	TRUE	FALSE	FALSE	FALSE	FALSE	FALSE	TRUE	19.35	negative		Private Clinic
42	CHV	negative	yes	female	thirtyFiveKgAndAbove	I gave her medicine because she have taken the paine killer			yes	TRUE	FALSE	FALSE	TRUE	TRUE	FALSE	FALSE	FALSE	FALSE	FALSE	FALSE	17.26	negative		CHV
323	Lab Technician	negative	yes	female	thirtyFiveKgAndAbove	Microscopy positive			no	FALSE	FALSE	FALSE	TRUE	TRUE	FALSE	FALSE	FALSE	FALSE	FALSE	FALSE	19.16	negative		Private Clinic
77	Clinical Officer	negative	noMedsNotNeeded	female	thirtyFiveKgAndAbove				yes	FALSE	FALSE	TRUE	TRUE	TRUE	FALSE	FALSE	FALSE	FALSE	FALSE	TRUE	15.99	negative		Private Clinic
278	Lab Technician	negative	noMedsNotAvailable	male	thirtyFiveKgAndAbove			no	yes	FALSE	FALSE	FALSE	TRUE	FALSE	FALSE	FALSE	FALSE	FALSE	FALSE	FALSE	16.97	negative		Private Clinic
224	CHV	positive	yes	male	thirtyFiveKgAndAbove				no	TRUE	FALSE	FALSE	TRUE	TRUE	FALSE	FALSE	FALSE	FALSE	FALSE	FALSE	17.42	positive		CHV
63	CHV	positive	yes	female	twentyFiveLessThan35kg				no	FALSE	FALSE	TRUE	FALSE	TRUE	FALSE	TRUE	TRUE	FALSE	FALSE	FALSE	19.71	positive		CHV
42	CHV	positive	yes	female	thirtyFiveKgAndAbove				no	TRUE	FALSE	FALSE	TRUE	TRUE	FALSE	FALSE	FALSE	FALSE	FALSE	FALSE	17.47	positive		CHV
258	CHV	positive	yes	male	twentyFiveLessThan35kg				no	TRUE	FALSE	TRUE	TRUE	TRUE	TRUE	FALSE	TRUE	FALSE	FALSE	FALSE	21.52			CHV
152	CHV	positive	yes	female	thirtyFiveKgAndAbove				yes	TRUE	FALSE	FALSE	TRUE	TRUE	TRUE	FALSE	TRUE	TRUE	FALSE	FALSE	17.78	cant_tell		CHV
323	Lab Technician	negative	noMedsNotNeeded	male	thirtyFiveKgAndAbove				no	FALSE	FALSE	FALSE	TRUE	TRUE	TRUE	FALSE	FALSE	FALSE	FALSE	FALSE	16.44	negative		Private Clinic
63	CHV	positive	yes	male	thirtyFiveKgAndAbove				no	FALSE	FALSE	FALSE	FALSE	TRUE	TRUE	TRUE	TRUE	FALSE	FALSE	FALSE	16.55	positive		CHV
258	CHV	positive	yes	male	thirtyFiveKgAndAbove				no	TRUE	FALSE	TRUE	TRUE	TRUE	TRUE	FALSE	TRUE	FALSE	FALSE	FALSE	21.85	negative		CHV
52	CHV	negative	noMedsNotNeeded	female	thirtyFiveKgAndAbove				no	TRUE	FALSE	FALSE	FALSE	TRUE	TRUE	FALSE	FALSE	FALSE	FALSE	FALSE	20.43	negative		CHV
232	CHV	negative	noMedsNotNeeded	female	thirtyFiveKgAndAbove				no	TRUE	FALSE	TRUE	FALSE	TRUE	TRUE	TRUE	FALSE	FALSE	FALSE	FALSE	15.95			CHV
114	CHV	negative	noMedsNotNeeded	male	thirtyFiveKgAndAbove				no	FALSE	FALSE	FALSE	FALSE	TRUE	FALSE	FALSE	FALSE	FALSE	FALSE	FALSE	17.34	negative		CHV
258	CHV	positive	yes	male	twentyFiveLessThan35kg				no	TRUE	FALSE	TRUE	TRUE	TRUE	TRUE	FALSE	TRUE	FALSE	FALSE	FALSE	16.49	positive		CHV
58	CHV	negative	noMedsNotNeeded	female	thirtyFiveKgAndAbove				yes	TRUE	FALSE	FALSE	TRUE	TRUE	FALSE	FALSE	FALSE	FALSE	FALSE	FALSE	18.87	negative		CHV
308	Lab Technician	negative	noMedsNotNeeded	male	thirtyFiveKgAndAbove				no	FALSE	FALSE	TRUE	TRUE	TRUE	TRUE	FALSE	FALSE	FALSE	FALSE	FALSE	15.81			Private Clinic
45	CHV	positive	yes	female	thirtyFiveKgAndAbove				no	FALSE	FALSE	FALSE	TRUE	TRUE	TRUE	FALSE	FALSE	FALSE	FALSE	FALSE	28.82	cant_tell		CHV
300	CHV	positive	yes	male	thirtyFiveKgAndAbove				no	FALSE	FALSE	FALSE	TRUE	TRUE	TRUE	FALSE	FALSE	FALSE	FALSE	FALSE	18.9	negative		CHV
258	CHV	positive	yes	female	fifteenLessThan25kg				no	TRUE	FALSE	TRUE	TRUE	TRUE	TRUE	FALSE	TRUE	FALSE	FALSE	FALSE	15.71	positive	duplicate-A-258	CHV
89	CHV	positive	yes	female	twentyFiveLessThan35kg				no	FALSE	FALSE	FALSE	FALSE	TRUE	FALSE	FALSE	TRUE	FALSE	FALSE	FALSE	41.49	positive		CHV
125	Lab Technician	negative	noMedsNotNeeded	male	thirtyFiveKgAndAbove				no	FALSE	FALSE	TRUE	FALSE	TRUE	TRUE	FALSE	FALSE	FALSE	FALSE	FALSE	22.91	negative		Private Clinic
258	CHV	positive	yes	male	twentyFiveLessThan35kg				no	TRUE	FALSE	TRUE	TRUE	TRUE	TRUE	FALSE	TRUE	FALSE	FALSE	FALSE	17.51	positive	duplicate-A-258	CHV
222	CHV	negative	noMedsNotNeeded	female	thirtyFiveKgAndAbove				yes	FALSE	FALSE	FALSE	TRUE	TRUE	TRUE	FALSE	FALSE	FALSE	FALSE	FALSE	21.75	negative		CHV
317	CHV	negative	noMedsNotNeeded	female	thirtyFiveKgAndAbove				yes	TRUE	FALSE	FALSE	TRUE	TRUE	TRUE	FALSE	FALSE	FALSE	FALSE	FALSE	21.31	cant_tell		CHV
45	CHV	positive	yes	male	twentyFiveLessThan35kg				no	TRUE	FALSE	FALSE	FALSE	FALSE	FALSE	FALSE	TRUE	FALSE	FALSE	FALSE	18.01	cant_tell		CHV
323	Lab Technician	negative	yes	male	thirtyFiveKgAndAbove	Microscopy positive			no	FALSE	FALSE	FALSE	TRUE	TRUE	TRUE	FALSE	FALSE	FALSE	FALSE	FALSE	29.46	negative		Private Clinic
52	CHV	positive	yes	male	twentyFiveLessThan35kg				no	TRUE	FALSE	FALSE	TRUE	TRUE	TRUE	FALSE	FALSE	FALSE	FALSE	FALSE	16.91	positive		CHV
58	CHV	negative	noMedsNotNeeded	female	thirtyFiveKgAndAbove				no	TRUE	FALSE	FALSE	TRUE	TRUE	FALSE	FALSE	FALSE	FALSE	FALSE	FALSE	15.64	negative		CHV
15	CHV	positive	yes	male	thirtyFiveKgAndAbove				no	TRUE	FALSE	FALSE	TRUE	TRUE	TRUE	FALSE	FALSE	FALSE	FALSE	FALSE	18.54	positive		CHV
114	CHV	positive	yes	female	thirtyFiveKgAndAbove				no	FALSE	FALSE	FALSE	FALSE	TRUE	FALSE	FALSE	TRUE	FALSE	FALSE	FALSE	15.93	positive		CHV
155	CHV	negative	noMedsNotNeeded	male	twentyFiveLessThan35kg				no	FALSE	FALSE	FALSE	TRUE	FALSE	FALSE	FALSE	FALSE	FALSE	FALSE	FALSE	25.13	negative		CHV
323	Lab Technician	negative	yes	female	thirtyFiveKgAndAbove	Microscopy positive			no	FALSE	FALSE	FALSE	FALSE	TRUE	TRUE	FALSE	FALSE	FALSE	FALSE	FALSE	19.19	negative		Private Clinic
222	CHV	positive	yes	female	twentyFiveLessThan35kg				no	TRUE	FALSE	FALSE	FALSE	TRUE	FALSE	FALSE	FALSE	FALSE	FALSE	TRUE	25.96	positive		CHV
277	Nurse	negative	noMedsNotNeeded	male	thirtyFiveKgAndAbove				no	TRUE	FALSE	FALSE	TRUE	TRUE	FALSE	FALSE	FALSE	FALSE	FALSE	FALSE	15.83	negative		Private Clinic
155	CHV	negative	noMedsNotNeeded	female	thirtyFiveKgAndAbove				yes	TRUE	FALSE	FALSE	TRUE	FALSE	FALSE	FALSE	FALSE	FALSE	FALSE	FALSE	15.78	negative		CHV
214	CHV	negative	noMedsNotNeeded	female	thirtyFiveKgAndAbove				no	TRUE	FALSE	FALSE	TRUE	TRUE	FALSE	FALSE	FALSE	FALSE	FALSE	FALSE	15.73	negative		CHV
45	CHV	negative	noMedsNotNeeded	female	thirtyFiveKgAndAbove				no	FALSE	FALSE	FALSE	TRUE	TRUE	FALSE	TRUE	FALSE	FALSE	FALSE	FALSE	19.95	cant_tell		CHV
31	CHV	negative	noMedsNotNeeded	male	thirtyFiveKgAndAbove				yes	TRUE	FALSE	FALSE	FALSE	TRUE	TRUE	FALSE	FALSE	TRUE	FALSE	FALSE	21.68	negative		CHV
52	CHV	positive	yes	female	thirtyFiveKgAndAbove				yes	TRUE	FALSE	FALSE	TRUE	TRUE	FALSE	FALSE	TRUE	FALSE	FALSE	FALSE	16.9	positive		CHV
52	CHV	positive	yes	female	twentyFiveLessThan35kg				no	TRUE	FALSE	FALSE	FALSE	TRUE	FALSE	TRUE	FALSE	TRUE	FALSE	FALSE	18.49	positive		CHV
105	CHV	negative	noMedsNotNeeded	female	thirtyFiveKgAndAbove				no	TRUE	FALSE	FALSE	TRUE	TRUE	TRUE	FALSE	FALSE	FALSE	FALSE	FALSE	16.17	negative		CHV
142	CHV	positive	yes	female	thirtyFiveKgAndAbove				no	TRUE	FALSE	FALSE	FALSE	TRUE	FALSE	FALSE	TRUE	FALSE	FALSE	FALSE	17.15	positive		CHV
182	CHV	negative	noMedsNotNeeded	female	thirtyFiveKgAndAbove				no	FALSE	FALSE	FALSE	TRUE	TRUE	FALSE	FALSE	FALSE	FALSE	FALSE	FALSE	16.4	negative		CHV
206	CHV	positive	yes	male	thirtyFiveKgAndAbove				no	TRUE	FALSE	TRUE	TRUE	TRUE	TRUE	FALSE	FALSE	FALSE	FALSE	FALSE	28.73	cant_tell		CHV
31	CHV	negative	noMedsNotNeeded	male	thirtyFiveKgAndAbove				yes	FALSE	FALSE	FALSE	TRUE	TRUE	TRUE	FALSE	FALSE	FALSE	FALSE	FALSE	16.91	negative		CHV
224	CHV	negative	noMedsNotNeeded	female	thirtyFiveKgAndAbove				no	TRUE	FALSE	FALSE	FALSE	FALSE	TRUE	FALSE	FALSE	FALSE	FALSE	FALSE	17.32	negative		CHV
255	CHV	negative	noMedsNotNeeded	male	fiveLessThan15kg				no	TRUE	FALSE	TRUE	FALSE	TRUE	FALSE	FALSE	FALSE	FALSE	FALSE	FALSE	40.59	cant_tell		CHV
307	CHV	negative	noMedsNotNeeded	female	thirtyFiveKgAndAbove				no	TRUE	FALSE	FALSE	FALSE	TRUE	TRUE	FALSE	FALSE	FALSE	FALSE	FALSE	16.86	negative		CHV
74	CHV	negative	noMedsNotNeeded	female	thirtyFiveKgAndAbove				no	FALSE	FALSE	FALSE	FALSE	TRUE	TRUE	FALSE	FALSE	FALSE	FALSE	FALSE	20.47	negative		CHV
128	CHV	positive	yes	male	thirtyFiveKgAndAbove				no	TRUE	FALSE	FALSE	TRUE	TRUE	TRUE	FALSE	FALSE	FALSE	FALSE	FALSE	27.72	cant_tell		CHV
225	CHV	positive	yes	male	thirtyFiveKgAndAbove				yes	TRUE	FALSE	FALSE	FALSE	FALSE	FALSE	FALSE	FALSE	FALSE	FALSE	FALSE	18.17	positive		CHV
225	CHV	positive	yes	female	thirtyFiveKgAndAbove				yes	TRUE	FALSE	FALSE	FALSE	FALSE	FALSE	FALSE	FALSE	FALSE	FALSE	FALSE	17.9	positive		CHV
225	CHV	positive	yes	male	thirtyFiveKgAndAbove				yes	TRUE	FALSE	FALSE	FALSE	FALSE	FALSE	FALSE	FALSE	FALSE	FALSE	FALSE	16.07			CHV
180	CHV	negative	noMedsNotNeeded	male	twentyFiveLessThan35kg				no	FALSE	FALSE	FALSE	FALSE	FALSE	TRUE	FALSE	TRUE	TRUE	FALSE	FALSE	15.68	negative		CHV
105	CHV	negative	noMedsNotNeeded	female	thirtyFiveKgAndAbove				no	TRUE	FALSE	FALSE	TRUE	TRUE	TRUE	FALSE	FALSE	FALSE	FALSE	FALSE	15.7	cant_tell		CHV
206	CHV	positive	yes	male	twentyFiveLessThan35kg				no	TRUE	FALSE	TRUE	FALSE	TRUE	FALSE	FALSE	FALSE	FALSE	FALSE	FALSE	16.03	positive		CHV
255	CHV	positive	yes	male	fiveLessThan15kg				no	TRUE	FALSE	FALSE	TRUE	TRUE	FALSE	FALSE	FALSE	FALSE	FALSE	FALSE	34.66	cant_tell		CHV
45	CHV	positive	yes	female	twentyFiveLessThan35kg				no	TRUE	FALSE	FALSE	FALSE	TRUE	FALSE	TRUE	TRUE	FALSE	FALSE	FALSE	18.4	cant_tell		CHV
102	CHV	negative	noMedsNotNeeded	female	thirtyFiveKgAndAbove				no	TRUE	FALSE	TRUE	FALSE	TRUE	FALSE	FALSE	FALSE	FALSE	FALSE	FALSE	30.94	negative		CHV
323	Lab Technician	negative	yes	female	thirtyFiveKgAndAbove	Microscopy positive			no	FALSE	FALSE	FALSE	TRUE	TRUE	TRUE	FALSE	FALSE	FALSE	FALSE	FALSE	23.67	negative		Private Clinic
201	Lab Technician	negative	noMedsNotAvailable	female	thirtyFiveKgAndAbove			no	no	FALSE	FALSE	FALSE	TRUE	FALSE	TRUE	FALSE	FALSE	FALSE	FALSE	TRUE	24.43	negative		Private Clinic
308	Lab Technician	negative	noMedsNotNeeded	male	thirtyFiveKgAndAbove				no	FALSE	FALSE	TRUE	TRUE	TRUE	FALSE	FALSE	FALSE	FALSE	FALSE	FALSE	17.86	negative		Private Clinic
189	CHV	negative	noMedsNotNeeded	male	thirtyFiveKgAndAbove				no	TRUE	FALSE	FALSE	FALSE	FALSE	FALSE	FALSE	FALSE	TRUE	FALSE	FALSE	16.64	negative		CHV
232	CHV	negative	noMedsNotNeeded	female	thirtyFiveKgAndAbove				no	TRUE	FALSE	TRUE	FALSE	TRUE	TRUE	TRUE	FALSE	FALSE	FALSE	FALSE	49.03			CHV
201	Lab Technician	negative	noMedsNotAvailable	female	thirtyFiveKgAndAbove			no	no	FALSE	FALSE	TRUE	TRUE	TRUE	TRUE	TRUE	FALSE	FALSE	FALSE	FALSE	22.06	negative		Private Clinic
323	Lab Technician	negative	yes	female	thirtyFiveKgAndAbove	Microscopy positive			no	FALSE	FALSE	FALSE	TRUE	TRUE	TRUE	FALSE	FALSE	FALSE	FALSE	FALSE	32.23	negative		Private Clinic
155	CHV	positive	yes	male	twentyFiveLessThan35kg				no	TRUE	FALSE	FALSE	FALSE	TRUE	FALSE	FALSE	FALSE	FALSE	FALSE	FALSE	25.78	cant_tell		CHV
31	CHV	positive	yes	male	thirtyFiveKgAndAbove				no	TRUE	FALSE	FALSE	TRUE	TRUE	TRUE	TRUE	FALSE	FALSE	FALSE	FALSE	20.22	positive		CHV
201	Lab Technician	negative	noMedsNotAvailable	male	thirtyFiveKgAndAbove			no	yes	TRUE	FALSE	TRUE	FALSE	FALSE	TRUE	FALSE	FALSE	FALSE	FALSE	FALSE	21.19	negative		Private Clinic
308	Lab Technician	negative	noMedsNotNeeded	female	thirtyFiveKgAndAbove				yes	FALSE	FALSE	FALSE	TRUE	TRUE	FALSE	FALSE	FALSE	FALSE	FALSE	FALSE	21.66	negative		Private Clinic
232	CHV	positive	yes	male	thirtyFiveKgAndAbove				no	TRUE	FALSE	TRUE	FALSE	TRUE	TRUE	TRUE	FALSE	FALSE	TRUE	FALSE	23.92			CHV
201	Lab Technician	negative	noMedsNotAvailable	female	thirtyFiveKgAndAbove			no	no	FALSE	FALSE	TRUE	FALSE	TRUE	TRUE	TRUE	FALSE	FALSE	FALSE	FALSE	20.62	negative		Private Clinic
323	Lab Technician	negative	noMedsNotNeeded	female	thirtyFiveKgAndAbove				no	FALSE	FALSE	FALSE	FALSE	TRUE	TRUE	FALSE	FALSE	FALSE	FALSE	FALSE	30.1	negative		Private Clinic
97	Nurse	negative	noMedsNotNeeded	female	thirtyFiveKgAndAbove				yes	FALSE	FALSE	FALSE	TRUE	TRUE	FALSE	FALSE	FALSE	FALSE	TRUE	TRUE	16.85	negative		Private Clinic
28	CHV	positive	yes	female	thirtyFiveKgAndAbove				no	FALSE	FALSE	FALSE	TRUE	FALSE	FALSE	FALSE	FALSE	FALSE	FALSE	FALSE	16.49			CHV
201	Lab Technician	negative	noMedsNotAvailable	female	thirtyFiveKgAndAbove			no	no	FALSE	FALSE	FALSE	TRUE	TRUE	FALSE	FALSE	FALSE	FALSE	FALSE	FALSE	18.21	negative		Private Clinic
323	Lab Technician	negative	noMedsNotNeeded	female	thirtyFiveKgAndAbove				no	FALSE	FALSE	FALSE	FALSE	TRUE	FALSE	FALSE	FALSE	FALSE	FALSE	FALSE	17.75	negative		Private Clinic
278	Lab Technician	negative	noMedsNotAvailable	female	thirtyFiveKgAndAbove			no	yes	FALSE	FALSE	TRUE	TRUE	TRUE	TRUE	FALSE	FALSE	FALSE	FALSE	FALSE	19.82	negative		Private Clinic
278	Lab Technician	positive	noMedsNotAvailable	female	thirtyFiveKgAndAbove			no	yes	FALSE	FALSE	FALSE	FALSE	TRUE	FALSE	FALSE	FALSE	FALSE	FALSE	FALSE	19.42	positive		Private Clinic
304	Lab Technician	negative	noMedsNotNeeded	male	thirtyFiveKgAndAbove				no	FALSE	FALSE	TRUE	TRUE	TRUE	TRUE	TRUE	FALSE	FALSE	FALSE	FALSE	18.26	negative		Private Clinic
155	CHV	negative	noMedsNotNeeded	female	thirtyFiveKgAndAbove				yes	FALSE	FALSE	TRUE	FALSE	TRUE	FALSE	FALSE	FALSE	FALSE	FALSE	FALSE	38.43	negative		CHV
24	CHV	negative	noMedsNotNeeded	female	thirtyFiveKgAndAbove				no	TRUE	FALSE	TRUE	TRUE	TRUE	FALSE	FALSE	FALSE	FALSE	FALSE	FALSE	16.56	negative		CHV
308	Lab Technician	negative	noMedsNotNeeded	male	thirtyFiveKgAndAbove				no	FALSE	FALSE	FALSE	TRUE	TRUE	FALSE	TRUE	FALSE	FALSE	FALSE	FALSE	22.97	negative		Private Clinic
323	Lab Technician	negative	noMedsNotNeeded	female	thirtyFiveKgAndAbove				no	FALSE	FALSE	TRUE	FALSE	FALSE	FALSE	FALSE	FALSE	FALSE	FALSE	FALSE	21.33	negative		Private Clinic
308	Lab Technician	negative	noMedsNotNeeded	male	thirtyFiveKgAndAbove				no	FALSE	FALSE	FALSE	FALSE	TRUE	FALSE	TRUE	TRUE	FALSE	FALSE	FALSE	16.24	negative		Private Clinic
323	Lab Technician	negative	noMedsNotNeeded	male	thirtyFiveKgAndAbove				no	FALSE	FALSE	FALSE	FALSE	TRUE	FALSE	FALSE	FALSE	FALSE	FALSE	TRUE	17.52	negative		Private Clinic
35	CHV	positive	yes	male	twentyFiveLessThan35kg				no	TRUE	FALSE	FALSE	FALSE	TRUE	FALSE	FALSE	FALSE	FALSE	FALSE	FALSE	32.98	cant_tell		CHV
131	CHV	positive	yes	male	twentyFiveLessThan35kg				no	TRUE	FALSE	FALSE	FALSE	TRUE	FALSE	TRUE	FALSE	FALSE	FALSE	FALSE	18.67	positive		CHV
182	CHV	positive	yes	female	thirtyFiveKgAndAbove				no	TRUE	FALSE	FALSE	FALSE	TRUE	FALSE	FALSE	FALSE	FALSE	FALSE	FALSE	16.18	positive		CHV
308	Lab Technician	negative	noMedsNotNeeded	male	thirtyFiveKgAndAbove				no	FALSE	FALSE	FALSE	FALSE	TRUE	FALSE	TRUE	TRUE	FALSE	FALSE	FALSE	16.69	negative		Private Clinic
71	CHV	negative	noMedsNotNeeded	male	twentyFiveLessThan35kg				yes	TRUE	FALSE	FALSE	FALSE	TRUE	TRUE	FALSE	TRUE	FALSE	FALSE	FALSE	17.1	cant_tell		Private Clinic
222	CHV	negative	noMedsNotNeeded	male	thirtyFiveKgAndAbove				yes	FALSE	FALSE	FALSE	TRUE	TRUE	TRUE	FALSE	FALSE	FALSE	FALSE	FALSE	16.92	negative	duplicate-A-222	CHV
278	Lab Technician	negative	noMedsNotAvailable	male	thirtyFiveKgAndAbove			no	yes	TRUE	FALSE	FALSE	TRUE	TRUE	TRUE	FALSE	FALSE	FALSE	FALSE	FALSE	23.88	negative		Private Clinic
125	Lab Technician	positive	yes	male	thirtyFiveKgAndAbove				no	FALSE	FALSE	TRUE	TRUE	TRUE	FALSE	FALSE	FALSE	FALSE	FALSE	FALSE	16.23	positive		Private Clinic
305	CHV	negative	noMedsNotNeeded	female	thirtyFiveKgAndAbove				no	FALSE	FALSE	TRUE	TRUE	TRUE	FALSE	FALSE	TRUE	FALSE	FALSE	FALSE	26.43	negative		CHV
317	CHV	positive	yes	female	thirtyFiveKgAndAbove				no	TRUE	FALSE	FALSE	TRUE	TRUE	TRUE	TRUE	TRUE	FALSE	FALSE	FALSE	16.17	positive		CHV
323	Lab Technician	negative	noMedsNotNeeded	male	thirtyFiveKgAndAbove				no	FALSE	FALSE	FALSE	FALSE	FALSE	TRUE	FALSE	FALSE	FALSE	FALSE	FALSE	18.56	negative		Private Clinic
182	CHV	negative	noMedsNotNeeded	male	thirtyFiveKgAndAbove				no	FALSE	FALSE	FALSE	TRUE	TRUE	FALSE	FALSE	FALSE	FALSE	FALSE	FALSE	15.97	negative		CHV
253	CHV	positive	yes	male	twentyFiveLessThan35kg				no	TRUE	FALSE	FALSE	FALSE	TRUE	FALSE	FALSE	FALSE	FALSE	FALSE	FALSE	36.04	cant_tell		CHV
125	Lab Technician	positive	yes	male	thirtyFiveKgAndAbove				no	FALSE	FALSE	FALSE	TRUE	TRUE	FALSE	FALSE	FALSE	FALSE	FALSE	FALSE	15.93	positive		Private Clinic
222	CHV	negative	noMedsNotNeeded	male	thirtyFiveKgAndAbove				yes	TRUE	FALSE	FALSE	TRUE	TRUE	FALSE	FALSE	FALSE	FALSE	FALSE	FALSE	19.91	negative	duplicate-A-222	CHV
308	Lab Technician	negative	noMedsNotNeeded	female	thirtyFiveKgAndAbove				no	FALSE	FALSE	FALSE	TRUE	TRUE	FALSE	FALSE	FALSE	FALSE	FALSE	FALSE	36.88			Private Clinic
278	Lab Technician	negative	noMedsNotAvailable	female	thirtyFiveKgAndAbove			no	no	FALSE	FALSE	TRUE	TRUE	TRUE	FALSE	FALSE	FALSE	FALSE	FALSE	FALSE	30.01	negative		Private Clinic
201	Lab Technician	negative	noMedsNotAvailable	female	thirtyFiveKgAndAbove			no	no	FALSE	FALSE	TRUE	TRUE	TRUE	FALSE	FALSE	FALSE	FALSE	FALSE	TRUE	20.93	negative		Private Clinic
278	Lab Technician	positive	noMedsNotAvailable	male	thirtyFiveKgAndAbove			no	no	FALSE	FALSE	FALSE	TRUE	TRUE	TRUE	FALSE	FALSE	FALSE	FALSE	FALSE	30.67	positive		Private Clinic
31	CHV	positive	yes	female	thirtyFiveKgAndAbove				no	TRUE	FALSE	TRUE	TRUE	TRUE	TRUE	TRUE	TRUE	FALSE	FALSE	FALSE	20.14	positive		CHV
171	CHV	negative	noMedsNotNeeded	female	thirtyFiveKgAndAbove				no	FALSE	FALSE	FALSE	FALSE	TRUE	FALSE	FALSE	FALSE	FALSE	FALSE	FALSE	17.07	negative		CHV
305	CHV	positive	yes	male	twentyFiveLessThan35kg				no	FALSE	FALSE	FALSE	FALSE	FALSE	FALSE	FALSE	TRUE	FALSE	FALSE	FALSE	58.23	positive		CHV
77	Clinical Officer	negative	noMedsNotNeeded	female	thirtyFiveKgAndAbove				yes	FALSE	FALSE	TRUE	TRUE	FALSE	FALSE	TRUE	TRUE	FALSE	FALSE	TRUE	111.9	negative		Private Clinic
253	CHV	negative	noMedsNotNeeded	female	thirtyFiveKgAndAbove				yes	FALSE	FALSE	TRUE	TRUE	TRUE	FALSE	FALSE	FALSE	FALSE	FALSE	FALSE	17.2	cant_tell		CHV
77	Clinical Officer	negative	noMedsNotNeeded	female	thirtyFiveKgAndAbove				no	TRUE	FALSE	TRUE	TRUE	TRUE	TRUE	FALSE	FALSE	FALSE	FALSE	FALSE	15.54	negative		Private Clinic
274	CHV	positive	yes	male	twentyFiveLessThan35kg				no	TRUE	FALSE	FALSE	FALSE	TRUE	TRUE	FALSE	FALSE	FALSE	FALSE	FALSE	17.03	positive		CHV
323	Lab Technician	negative	noMedsNotNeeded	male	thirtyFiveKgAndAbove				no	FALSE	FALSE	TRUE	FALSE	TRUE	FALSE	FALSE	FALSE	FALSE	FALSE	FALSE	48.78	negative		Private Clinic
73	CHV	negative	noMedsNotNeeded	female	thirtyFiveKgAndAbove				yes	TRUE	FALSE	FALSE	FALSE	FALSE	FALSE	FALSE	TRUE	FALSE	FALSE	FALSE	16.74	negative		CHV
274	CHV	negative	noMedsNotNeeded	male	thirtyFiveKgAndAbove				no	TRUE	FALSE	FALSE	TRUE	TRUE	FALSE	FALSE	FALSE	FALSE	FALSE	FALSE	49.41	negative	duplicate-A-274	CHV
105	CHV	negative	noMedsNotNeeded	female	thirtyFiveKgAndAbove				no	TRUE	FALSE	TRUE	TRUE	TRUE	TRUE	FALSE	FALSE	FALSE	FALSE	FALSE	16.26	negative		CHV
38	CHV	positive	yes	male	thirtyFiveKgAndAbove				no	TRUE	FALSE	TRUE	TRUE	TRUE	FALSE	FALSE	FALSE	FALSE	FALSE	FALSE	20.83	cant_tell		CHV
278	Lab Technician	negative	noMedsNotAvailable	male	thirtyFiveKgAndAbove			no	no	FALSE	FALSE	TRUE	FALSE	TRUE	FALSE	FALSE	FALSE	FALSE	FALSE	FALSE	233.58	negative		Private Clinic
33	CHV	negative	noMedsNotNeeded	female	thirtyFiveKgAndAbove				no	FALSE	FALSE	FALSE	FALSE	TRUE	TRUE	FALSE	FALSE	FALSE	FALSE	FALSE	16.07	negative		CHV
16	CHV	positive	yes	female	thirtyFiveKgAndAbove				yes	TRUE	FALSE	FALSE	TRUE	TRUE	TRUE	FALSE	TRUE	FALSE	FALSE	FALSE	18.45	cant_tell		CHV
104	CHV	positive	yes	female	twentyFiveLessThan35kg				no	TRUE	FALSE	FALSE	TRUE	TRUE	FALSE	FALSE	FALSE	FALSE	FALSE	FALSE	19.89	positive		CHV
104	CHV	positive	yes	female	twentyFiveLessThan35kg				no	FALSE	FALSE	FALSE	TRUE	TRUE	TRUE	FALSE	TRUE	FALSE	FALSE	FALSE	16.7	positive		CHV
128	CHV	negative	noMedsNotNeeded	male	twentyFiveLessThan35kg				no	TRUE	FALSE	FALSE	FALSE	TRUE	TRUE	FALSE	FALSE	FALSE	FALSE	FALSE	24.94	negative		CHV
102	CHV	positive	yes	female	thirtyFiveKgAndAbove				yes	FALSE	FALSE	TRUE	TRUE	TRUE	FALSE	TRUE	FALSE	FALSE	FALSE	FALSE	19.68	positive		CHV
33	CHV	positive	yes	male	thirtyFiveKgAndAbove				no	FALSE	FALSE	FALSE	FALSE	TRUE	TRUE	FALSE	FALSE	FALSE	FALSE	FALSE	16.34	positive		CHV
278	Lab Technician	negative	noMedsNotAvailable	female	thirtyFiveKgAndAbove			no	yes	FALSE	FALSE	TRUE	FALSE	TRUE	FALSE	FALSE	FALSE	FALSE	FALSE	FALSE	166.89	negative		Private Clinic
171	CHV	negative	noMedsNotNeeded	male	twentyFiveLessThan35kg				yes	TRUE	FALSE	FALSE	TRUE	TRUE	FALSE	FALSE	FALSE	FALSE	FALSE	FALSE	17.65	negative		CHV
150	CHV	negative	noMedsNotNeeded	female	thirtyFiveKgAndAbove				no	TRUE	FALSE	FALSE	FALSE	TRUE	FALSE	FALSE	TRUE	FALSE	FALSE	FALSE	20.01	negative		CHV
97	Nurse	negative	noMedsNotNeeded	female	thirtyFiveKgAndAbove				yes	TRUE	FALSE	FALSE	FALSE	FALSE	TRUE	FALSE	FALSE	FALSE	FALSE	FALSE	17.48	negative		Private Clinic
79	CHV	negative	noMedsNotNeeded	female	thirtyFiveKgAndAbove				no	TRUE	FALSE	FALSE	FALSE	TRUE	FALSE	FALSE	TRUE	FALSE	FALSE	FALSE	32.67	negative	duplicate-A-79	CHV
308	Lab Technician	negative	noMedsNotNeeded	male	thirtyFiveKgAndAbove				no	FALSE	FALSE	FALSE	FALSE	TRUE	FALSE	TRUE	FALSE	FALSE	FALSE	FALSE	16.54			Private Clinic
323	Lab Technician	negative	yes	female	thirtyFiveKgAndAbove	Microscopy positive			no	FALSE	FALSE	FALSE	FALSE	TRUE	FALSE	TRUE	FALSE	FALSE	FALSE	FALSE	42.71	negative		Private Clinic
278	Lab Technician	negative	noMedsNotAvailable	male	thirtyFiveKgAndAbove			no	no	FALSE	FALSE	FALSE	TRUE	TRUE	FALSE	FALSE	FALSE	FALSE	FALSE	FALSE	15.43	negative		Private Clinic
79	CHV	positive	yes	female	thirtyFiveKgAndAbove				yes	FALSE	FALSE	FALSE	TRUE	TRUE	FALSE	FALSE	TRUE	FALSE	FALSE	FALSE	17.97	positive	duplicate-B-79	CHV
39	CHV	negative	noMedsNotNeeded	male	thirtyFiveKgAndAbove				yes	TRUE	FALSE	FALSE	TRUE	TRUE	TRUE	FALSE	FALSE	FALSE	FALSE	FALSE	16.04	negative		CHV
308	Lab Technician	positive	yes	male	thirtyFiveKgAndAbove				no	FALSE	FALSE	FALSE	TRUE	TRUE	FALSE	FALSE	FALSE	FALSE	FALSE	FALSE	17.8			Private Clinic
98	CHV	negative	noMedsNotNeeded	female	twentyFiveLessThan35kg				yes	TRUE	FALSE	FALSE	FALSE	TRUE	FALSE	FALSE	FALSE	FALSE	FALSE	FALSE	15.67	negative		CHV
278	Lab Technician	negative	noMedsNotAvailable	male	thirtyFiveKgAndAbove			no	yes	FALSE	FALSE	FALSE	TRUE	TRUE	TRUE	FALSE	FALSE	FALSE	FALSE	FALSE	15.48	negative		Private Clinic
278	Lab Technician	negative	noMedsNotAvailable	female	thirtyFiveKgAndAbove			no	no	FALSE	FALSE	TRUE	FALSE	TRUE	FALSE	TRUE	FALSE	FALSE	FALSE	FALSE	20.31	negative		Private Clinic
98	CHV	negative	noMedsNotNeeded	female	thirtyFiveKgAndAbove				yes	TRUE	FALSE	FALSE	TRUE	TRUE	FALSE	FALSE	FALSE	FALSE	FALSE	FALSE	16.21	negative		CHV
15	CHV	negative	noMedsNotNeeded	female	thirtyFiveKgAndAbove				no	TRUE	FALSE	FALSE	FALSE	TRUE	TRUE	FALSE	FALSE	FALSE	FALSE	FALSE	27.64	cant_tell		CHV
241	CHV	positive	yes	female	thirtyFiveKgAndAbove				no	TRUE	FALSE	TRUE	FALSE	TRUE	FALSE	TRUE	FALSE	FALSE	FALSE	FALSE	18.93	positive		CHV
278	Lab Technician	positive	noMedsNotAvailable	female	thirtyFiveKgAndAbove			no	no	TRUE	FALSE	FALSE	FALSE	TRUE	TRUE	FALSE	FALSE	FALSE	FALSE	FALSE	17.47	positive		Private Clinic
158	CHV	positive	yes	female	thirtyFiveKgAndAbove				no	TRUE	FALSE	TRUE	FALSE	TRUE	FALSE	FALSE	TRUE	FALSE	FALSE	FALSE	15.65	positive		CHV
323	Lab Technician	negative	yes	female	thirtyFiveKgAndAbove	Microscopy positive			no	FALSE	FALSE	FALSE	FALSE	TRUE	FALSE	FALSE	FALSE	FALSE	FALSE	TRUE	18.4	negative		Private Clinic
15	CHV	positive	yes	female	thirtyFiveKgAndAbove				no	TRUE	FALSE	FALSE	FALSE	TRUE	TRUE	FALSE	TRUE	FALSE	FALSE	FALSE	52.54	positive		CHV
150	CHV	positive	yes	female	thirtyFiveKgAndAbove				no	TRUE	FALSE	FALSE	FALSE	TRUE	FALSE	FALSE	FALSE	FALSE	FALSE	FALSE	18.97	positive		CHV
298	CHV	negative	noMedsNotNeeded	female	thirtyFiveKgAndAbove				no	TRUE	FALSE	TRUE	FALSE	TRUE	TRUE	FALSE	FALSE	FALSE	FALSE	FALSE	16.02	negative		CHV
162	CHV	negative	noMedsNotNeeded	female	thirtyFiveKgAndAbove				yes	TRUE	FALSE	FALSE	TRUE	FALSE	FALSE	FALSE	FALSE	TRUE	FALSE	FALSE	40.14	negative		CHV
150	CHV	negative	noMedsNotNeeded	female	thirtyFiveKgAndAbove				no	TRUE	FALSE	FALSE	FALSE	TRUE	TRUE	TRUE	FALSE	TRUE	FALSE	FALSE	17.33	negative		CHV
18	CHV	negative	noMedsNotNeeded	male	thirtyFiveKgAndAbove				no	FALSE	FALSE	FALSE	TRUE	FALSE	TRUE	FALSE	FALSE	FALSE	FALSE	FALSE	16.27	negative		CHV
278	Lab Technician	negative	noMedsNotAvailable	female	thirtyFiveKgAndAbove			no	no	FALSE	FALSE	FALSE	FALSE	TRUE	FALSE	FALSE	FALSE	TRUE	FALSE	FALSE	20.09	negative		Private Clinic
278	Lab Technician	negative	noMedsNotAvailable	female	thirtyFiveKgAndAbove			no	no	FALSE	FALSE	FALSE	TRUE	TRUE	TRUE	FALSE	FALSE	FALSE	FALSE	FALSE	18.75	cant_tell		Private Clinic
281	CHV	positive	yes	female	thirtyFiveKgAndAbove				no	TRUE	FALSE	TRUE	FALSE	FALSE	FALSE	TRUE	TRUE	TRUE	FALSE	FALSE	19.63	positive		CHV
308	Lab Technician	negative	noMedsNotNeeded	male	thirtyFiveKgAndAbove				no	FALSE	FALSE	FALSE	TRUE	TRUE	FALSE	FALSE	FALSE	FALSE	FALSE	FALSE	66.07	negative		Private Clinic
242	CHV	positive	yes	male	thirtyFiveKgAndAbove				no	TRUE	FALSE	FALSE	FALSE	TRUE	TRUE	FALSE	TRUE	FALSE	FALSE	FALSE	16.41	positive		CHV
229	CHV	negative	noMedsNotNeeded	male	thirtyFiveKgAndAbove				yes	TRUE	FALSE	FALSE	FALSE	TRUE	TRUE	FALSE	FALSE	FALSE	FALSE	FALSE	18.46	negative		CHV
274	CHV	negative	noMedsNotNeeded	female	thirtyFiveKgAndAbove				no	TRUE	FALSE	FALSE	TRUE	FALSE	FALSE	TRUE	FALSE	FALSE	FALSE	FALSE	17.9	negative	duplicate-A-274	CHV
256	CHV	negative	noMedsNotNeeded	female	thirtyFiveKgAndAbove	Not POS			no	TRUE	FALSE	FALSE	TRUE	FALSE	FALSE	FALSE	TRUE	FALSE	FALSE	FALSE	76.49	cant_tell		CHV
97	Nurse	negative	noMedsNotNeeded	female	thirtyFiveKgAndAbove				no	FALSE	FALSE	FALSE	FALSE	FALSE	FALSE	FALSE	TRUE	FALSE	FALSE	FALSE	15.96	negative		Private Clinic
278	Lab Technician	negative	noMedsNotAvailable	female	thirtyFiveKgAndAbove			no	no	FALSE	FALSE	FALSE	TRUE	FALSE	TRUE	FALSE	FALSE	FALSE	FALSE	FALSE	37.12	negative		Private Clinic
269	CHV	positive	yes	female	thirtyFiveKgAndAbove				yes	TRUE	FALSE	FALSE	TRUE	TRUE	TRUE	FALSE	TRUE	FALSE	FALSE	FALSE	18.61	positive		CHV
64	CHV	negative	noMedsNotNeeded	female	thirtyFiveKgAndAbove				no	TRUE	FALSE	FALSE	FALSE	TRUE	TRUE	FALSE	FALSE	FALSE	FALSE	FALSE	16.55	cant_tell		CHV
97	Nurse	negative	noMedsNotNeeded	female	thirtyFiveKgAndAbove				no	FALSE	FALSE	FALSE	TRUE	FALSE	FALSE	FALSE	FALSE	FALSE	FALSE	TRUE	28.58	negative		Private Clinic
28	CHV	positive	yes	female	thirtyFiveKgAndAbove				no	FALSE	FALSE	FALSE	TRUE	FALSE	FALSE	FALSE	FALSE	FALSE	FALSE	FALSE	36.32	positive		CHV
274	CHV	positive	yes	female	thirtyFiveKgAndAbove				no	TRUE	FALSE	TRUE	TRUE	TRUE	FALSE	TRUE	FALSE	FALSE	FALSE	FALSE	18.55	positive		CHV
182	CHV	positive	yes	female	thirtyFiveKgAndAbove				no	TRUE	FALSE	FALSE	TRUE	TRUE	FALSE	FALSE	TRUE	FALSE	FALSE	FALSE	16.02	positive		CHV
256	CHV	negative	noMedsNotNeeded	female	thirtyFiveKgAndAbove				no	TRUE	FALSE	FALSE	FALSE	TRUE	FALSE	TRUE	FALSE	FALSE	FALSE	FALSE	17.26	negative		CHV
308	Lab Technician	positive	yes	female	thirtyFiveKgAndAbove				yes	FALSE	FALSE	FALSE	TRUE	TRUE	TRUE	FALSE	FALSE	FALSE	FALSE	FALSE	16.21			Private Clinic
79	CHV	negative	noMedsNotNeeded	female	thirtyFiveKgAndAbove				no	FALSE	FALSE	FALSE	TRUE	TRUE	TRUE	FALSE	FALSE	FALSE	FALSE	FALSE	17.12	negative	duplicate-A-79	CHV
64	CHV	positive	yes	female	thirtyFiveKgAndAbove				yes	TRUE	FALSE	FALSE	TRUE	TRUE	FALSE	TRUE	FALSE	FALSE	FALSE	FALSE	15.65	cant_tell		CHV
127	CHV	positive	yes	male	thirtyFiveKgAndAbove				yes	TRUE	FALSE	TRUE	TRUE	TRUE	TRUE	TRUE	TRUE	FALSE	FALSE	FALSE	20.66	positive		CHV
235	CHV	positive	yes	female	thirtyFiveKgAndAbove				no	TRUE	FALSE	FALSE	TRUE	TRUE	TRUE	FALSE	FALSE	FALSE	FALSE	FALSE	17.14	positive		CHV
256	CHV	negative	noMedsNotNeeded	female	thirtyFiveKgAndAbove				no	TRUE	FALSE	FALSE	FALSE	TRUE	FALSE	FALSE	TRUE	FALSE	FALSE	FALSE	17.54	negative		CHV
78	CHV	positive	yes	female	thirtyFiveKgAndAbove				no	TRUE	FALSE	FALSE	FALSE	TRUE	FALSE	TRUE	FALSE	FALSE	FALSE	FALSE	16.85	positive		CHV
162	CHV	positive	yes	female	thirtyFiveKgAndAbove				no	TRUE	FALSE	FALSE	FALSE	TRUE	FALSE	FALSE	FALSE	FALSE	FALSE	FALSE	26.63	negative		CHV
60	CHV	negative	noMedsNotNeeded	male	thirtyFiveKgAndAbove				no	TRUE	FALSE	FALSE	FALSE	TRUE	FALSE	TRUE	FALSE	FALSE	FALSE	FALSE	17.98	negative		CHV
265	CHV	negative	noMedsNotNeeded	female	thirtyFiveKgAndAbove				no	FALSE	FALSE	FALSE	TRUE	FALSE	TRUE	FALSE	FALSE	FALSE	FALSE	FALSE	15.61	cant_tell		CHV
127	CHV	negative	noMedsNotNeeded	female	thirtyFiveKgAndAbove				yes	FALSE	FALSE	FALSE	TRUE	TRUE	TRUE	FALSE	FALSE	FALSE	FALSE	FALSE	16.21	negative		CHV
81	CHV	positive	yes	female	thirtyFiveKgAndAbove				no	TRUE	FALSE	FALSE	FALSE	TRUE	TRUE	FALSE	FALSE	FALSE	FALSE	FALSE	16.76	cant_tell		CHV
16	CHV	positive	yes	male	thirtyFiveKgAndAbove				no	TRUE	FALSE	TRUE	TRUE	TRUE	FALSE	FALSE	FALSE	FALSE	FALSE	FALSE	22.3	positive		CHV
265	CHV	positive	yes	male	thirtyFiveKgAndAbove				no	TRUE	FALSE	FALSE	FALSE	TRUE	FALSE	FALSE	TRUE	FALSE	FALSE	FALSE	15.72	cant_tell		CHV
64	CHV	positive	yes	female	thirtyFiveKgAndAbove				no	TRUE	FALSE	FALSE	FALSE	TRUE	FALSE	FALSE	TRUE	TRUE	FALSE	FALSE	15.66	cant_tell		CHV
89	CHV	positive	yes	female	thirtyFiveKgAndAbove				no	FALSE	FALSE	FALSE	FALSE	TRUE	FALSE	FALSE	TRUE	FALSE	FALSE	FALSE	20.5	positive		CHV
279	CHV	positive	yes	male	thirtyFiveKgAndAbove				yes	TRUE	FALSE	FALSE	FALSE	FALSE	TRUE	FALSE	FALSE	FALSE	FALSE	FALSE	25.91	positive		CHV
72	CHV	negative	noMedsNotNeeded	female	thirtyFiveKgAndAbove				no	TRUE	FALSE	FALSE	FALSE	TRUE	TRUE	TRUE	FALSE	FALSE	FALSE	FALSE	17.23	negative		CHV
60	CHV	positive	yes	male	fifteenLessThan25kg				no	TRUE	FALSE	TRUE	FALSE	TRUE	TRUE	TRUE	TRUE	FALSE	TRUE	FALSE	26.12	positive		CHV
142	CHV	negative	noMedsNotNeeded	female	thirtyFiveKgAndAbove				no	TRUE	FALSE	FALSE	FALSE	TRUE	FALSE	FALSE	TRUE	FALSE	FALSE	FALSE	16.01	negative		CHV
152	CHV	positive	yes	male	thirtyFiveKgAndAbove				no	TRUE	FALSE	FALSE	FALSE	TRUE	TRUE	FALSE	TRUE	FALSE	FALSE	FALSE	16.86	positive		CHV
162	CHV	negative	noMedsNotNeeded	female	thirtyFiveKgAndAbove				no	TRUE	FALSE	FALSE	TRUE	TRUE	FALSE	FALSE	FALSE	FALSE	FALSE	FALSE	31.54	negative		CHV
85	CHV	negative	noMedsNotNeeded	female	twentyFiveLessThan35kg				yes	TRUE	FALSE	FALSE	FALSE	TRUE	TRUE	FALSE	FALSE	FALSE	FALSE	FALSE	18.34	negative		CHV
7	CHV	positive	yes	male	thirtyFiveKgAndAbove				no	TRUE	FALSE	FALSE	TRUE	TRUE	TRUE	FALSE	FALSE	FALSE	FALSE	FALSE	23.82	positive		CHV
277	Nurse	negative	noMedsNotNeeded	female	thirtyFiveKgAndAbove				no	TRUE	FALSE	FALSE	TRUE	TRUE	FALSE	FALSE	FALSE	FALSE	FALSE	FALSE	18.72	negative		Private Clinic
142	CHV	positive	yes	male	thirtyFiveKgAndAbove				no	TRUE	FALSE	FALSE	TRUE	FALSE	TRUE	FALSE	FALSE	FALSE	FALSE	FALSE	17.23	cant_tell		CHV
85	CHV	negative	noMedsNotNeeded	male	twentyFiveLessThan35kg				no	TRUE	FALSE	FALSE	TRUE	FALSE	FALSE	FALSE	FALSE	FALSE	FALSE	FALSE	16.32	cant_tell		CHV
189	CHV			male	twentyFiveLessThan35kg				no	TRUE	FALSE	FALSE	TRUE	TRUE	TRUE	FALSE	FALSE	FALSE	FALSE	FALSE	17.38			CHV
104	CHV	negative	noMedsNotNeeded	female	thirtyFiveKgAndAbove				no	TRUE	FALSE	TRUE	TRUE	TRUE	FALSE	FALSE	FALSE	TRUE	FALSE	FALSE	16.11	negative		CHV
189	CHV	positive	yes	male	twentyFiveLessThan35kg				no	TRUE	FALSE	TRUE	FALSE	TRUE	FALSE	FALSE	FALSE	FALSE	FALSE	FALSE	23.08	cant_tell		CHV
131	CHV	negative	noMedsNotNeeded	male	thirtyFiveKgAndAbove				no	TRUE	FALSE	FALSE	TRUE	TRUE	FALSE	FALSE	FALSE	FALSE	FALSE	FALSE	17.69	negative		CHV
171	CHV	negative	noMedsNotNeeded	female	thirtyFiveKgAndAbove				yes	FALSE	FALSE	FALSE	TRUE	TRUE	TRUE	FALSE	FALSE	FALSE	FALSE	FALSE	16.36	negative		CHV
298	CHV	negative	noMedsNotNeeded	male	thirtyFiveKgAndAbove				no	TRUE	FALSE	FALSE	FALSE	TRUE	TRUE	FALSE	FALSE	FALSE	FALSE	FALSE	17.47	negative		CHV
185	CHV	negative	noMedsNotNeeded	female	thirtyFiveKgAndAbove				no	TRUE	FALSE	FALSE	TRUE	FALSE	FALSE	FALSE	FALSE	FALSE	FALSE	FALSE	19.9	negative		CHV
171	CHV	positive	yes	female	twentyFiveLessThan35kg				no	FALSE	FALSE	TRUE	TRUE	TRUE	FALSE	FALSE	FALSE	FALSE	FALSE	FALSE	17.15	positive		CHV
295	CHV	negative	noMedsNotNeeded	female	thirtyFiveKgAndAbove				no	TRUE	FALSE	FALSE	FALSE	TRUE	TRUE	FALSE	FALSE	FALSE	FALSE	FALSE	16.58	negative		CHV
73	CHV	positive	yes	female	thirtyFiveKgAndAbove				no	FALSE	FALSE	TRUE	FALSE	TRUE	FALSE	FALSE	FALSE	FALSE	FALSE	FALSE	16	positive		CHV
158	CHV	negative	noMedsNotNeeded	male	twentyFiveLessThan35kg				no	TRUE	FALSE	FALSE	FALSE	TRUE	FALSE	FALSE	FALSE	FALSE	FALSE	FALSE	22.43	negative		CHV
102	CHV	positive	yes	female	twentyFiveLessThan35kg				no	TRUE	FALSE	FALSE	FALSE	TRUE	FALSE	FALSE	FALSE	FALSE	FALSE	FALSE	42.23	positive		CHV
89	CHV	positive	yes	female	thirtyFiveKgAndAbove				no	FALSE	FALSE	FALSE	FALSE	TRUE	FALSE	TRUE	TRUE	FALSE	FALSE	FALSE	24.42	cant_tell		CHV
240	CHV	positive	yes	female	thirtyFiveKgAndAbove				no	FALSE	FALSE	FALSE	TRUE	TRUE	FALSE	FALSE	FALSE	FALSE	FALSE	FALSE	17.41	positive		CHV
113	CHV	negative	noMedsNotNeeded	female	thirtyFiveKgAndAbove				yes	TRUE	FALSE	TRUE	TRUE	TRUE	FALSE	TRUE	TRUE	FALSE	FALSE	FALSE	23.54	cant_tell		CHV
39	CHV	positive	yes	male	thirtyFiveKgAndAbove				no	TRUE	FALSE	FALSE	FALSE	TRUE	TRUE	FALSE	TRUE	FALSE	FALSE	FALSE	19.48	positive		CHV
308	Lab Technician	positive	yes	female	thirtyFiveKgAndAbove				yes	FALSE	FALSE	FALSE	TRUE	TRUE	TRUE	FALSE	FALSE	FALSE	FALSE	FALSE	24.07	positive		Private Clinic
113	CHV	positive	yes	female	thirtyFiveKgAndAbove				no	TRUE	FALSE	TRUE	TRUE	TRUE	TRUE	FALSE	FALSE	FALSE	FALSE	FALSE	18.51	cant_tell		CHV
256	CHV	positive	yes	female	thirtyFiveKgAndAbove				no	TRUE	FALSE	FALSE	FALSE	TRUE	TRUE	FALSE	FALSE	FALSE	FALSE	FALSE	24.63	negative		CHV
38	CHV	positive	yes	male	twentyFiveLessThan35kg				yes	TRUE	FALSE	FALSE	TRUE	TRUE	FALSE	FALSE	TRUE	FALSE	FALSE	FALSE	16.21	negative		CHV
290	CHV	negative	noMedsNotNeeded	male	thirtyFiveKgAndAbove				no	TRUE	FALSE	TRUE	TRUE	TRUE	TRUE	FALSE	FALSE	FALSE	FALSE	FALSE	19.39	negative		CHV
308	Lab Technician	negative	noMedsNotNeeded	male	thirtyFiveKgAndAbove				no	FALSE	FALSE	FALSE	TRUE	TRUE	TRUE	FALSE	FALSE	FALSE	FALSE	FALSE	20.77	negative		Private Clinic
24	CHV	negative	noMedsNotNeeded	female	thirtyFiveKgAndAbove				no	TRUE	FALSE	FALSE	TRUE	TRUE	TRUE	FALSE	FALSE	FALSE	FALSE	FALSE	16.54	negative		CHV
38	CHV	negative	noMedsNotNeeded	female	thirtyFiveKgAndAbove				no	TRUE	FALSE	TRUE	TRUE	TRUE	TRUE	FALSE	FALSE	FALSE	FALSE	FALSE	20.03	negative		CHV
308	Lab Technician	negative	noMedsNotNeeded	female	thirtyFiveKgAndAbove				yes	TRUE	FALSE	FALSE	TRUE	TRUE	FALSE	TRUE	TRUE	FALSE	FALSE	FALSE	17.15			Private Clinic
87	CHV	negative	noMedsNotNeeded	female	twentyFiveLessThan35kg				no	TRUE	FALSE	FALSE	FALSE	TRUE	TRUE	FALSE	TRUE	FALSE	FALSE	FALSE	16.52			CHV
256	CHV	positive	yes	female	thirtyFiveKgAndAbove				no	TRUE	FALSE	FALSE	FALSE	TRUE	FALSE	FALSE	TRUE	FALSE	FALSE	FALSE	21.67			CHV
189	CHV	positive	yes	female	thirtyFiveKgAndAbove				no	TRUE	FALSE	FALSE	TRUE	FALSE	FALSE	FALSE	TRUE	FALSE	FALSE	FALSE	16.39	negative		CHV
279	CHV	positive	yes	male	thirtyFiveKgAndAbove				yes	TRUE	FALSE	FALSE	FALSE	TRUE	TRUE	FALSE	FALSE	FALSE	FALSE	FALSE	16.68	cant_tell		CHV
87	CHV	negative	noMedsNotNeeded	male	twentyFiveLessThan35kg				no	FALSE	FALSE	TRUE	FALSE	TRUE	FALSE	TRUE	FALSE	FALSE	FALSE	FALSE	15.79	negative		CHV
79	CHV	negative	noMedsNotNeeded	male	thirtyFiveKgAndAbove				no	TRUE	FALSE	FALSE	FALSE	TRUE	FALSE	FALSE	FALSE	FALSE	FALSE	FALSE	17.2	negative		CHV
22	CHV	negative	noMedsNotNeeded	female	thirtyFiveKgAndAbove				yes	TRUE	FALSE	TRUE	TRUE	TRUE	FALSE	FALSE	FALSE	FALSE	FALSE	FALSE	16.96	negative		CHV
87	CHV	negative	noMedsNotNeeded	male	thirtyFiveKgAndAbove				no	TRUE	FALSE	FALSE	FALSE	FALSE	TRUE	FALSE	TRUE	FALSE	FALSE	FALSE	15.71			CHV
245	CHV	positive	yes	male	thirtyFiveKgAndAbove				no	TRUE	FALSE	FALSE	FALSE	FALSE	FALSE	FALSE	FALSE	FALSE	FALSE	FALSE	18.05	positive		CHV
17	CHV	negative	noMedsNotNeeded	female	fifteenLessThan25kg				no	TRUE	FALSE	TRUE	TRUE	TRUE	TRUE	TRUE	TRUE	FALSE	FALSE	FALSE	20.28	negative		CHV
71	CHV	positive	yes	male	thirtyFiveKgAndAbove				no	TRUE	FALSE	FALSE	TRUE	TRUE	TRUE	TRUE	TRUE	FALSE	FALSE	FALSE	16.3	positive		Private Clinic
178	CHV	positive	yes	male	thirtyFiveKgAndAbove				no	TRUE	FALSE	FALSE	FALSE	TRUE	TRUE	FALSE	FALSE	FALSE	FALSE	FALSE	18.34	positive		CHV
127	CHV	negative	noMedsNotNeeded	female	thirtyFiveKgAndAbove				yes	TRUE	FALSE	FALSE	TRUE	TRUE	TRUE	TRUE	FALSE	FALSE	FALSE	FALSE	16.58	negative		CHV
13	CHV	negative	noMedsNotNeeded	female	thirtyFiveKgAndAbove				no	FALSE	FALSE	TRUE	TRUE	TRUE	FALSE	FALSE	FALSE	FALSE	FALSE	FALSE	22.26	negative		CHV
182	CHV	positive	yes	female	thirtyFiveKgAndAbove				no	TRUE	FALSE	FALSE	FALSE	TRUE	TRUE	FALSE	TRUE	FALSE	FALSE	FALSE	15.98	positive		CHV
68	CHV	positive	yes	male	thirtyFiveKgAndAbove				no	FALSE	FALSE	FALSE	TRUE	TRUE	FALSE	FALSE	FALSE	FALSE	FALSE	FALSE	16.08	cant_tell		CHV
15	CHV	positive	yes	female	thirtyFiveKgAndAbove				no	TRUE	FALSE	FALSE	FALSE	TRUE	TRUE	FALSE	FALSE	FALSE	FALSE	FALSE	19.68	positive		CHV
81	CHV	positive	yes	female	thirtyFiveKgAndAbove				no	TRUE	FALSE	TRUE	TRUE	TRUE	TRUE	FALSE	FALSE	FALSE	FALSE	FALSE	16.13	cant_tell		CHV
123	CHV	negative	noMedsNotNeeded	female	twentyFiveLessThan35kg				no	FALSE	FALSE	TRUE	FALSE	TRUE	FALSE	TRUE	FALSE	FALSE	FALSE	FALSE	20.89	negative		CHV
150	CHV	positive	yes	male	thirtyFiveKgAndAbove				no	TRUE	FALSE	FALSE	FALSE	TRUE	TRUE	TRUE	FALSE	FALSE	FALSE	FALSE	16.06	positive		CHV
68	CHV	positive	yes	female	thirtyFiveKgAndAbove				no	FALSE	FALSE	FALSE	TRUE	TRUE	FALSE	FALSE	FALSE	FALSE	FALSE	FALSE	17.86	cant_tell		CHV
15	CHV	negative	noMedsNotNeeded	female	thirtyFiveKgAndAbove				yes	TRUE	FALSE	FALSE	FALSE	TRUE	TRUE	FALSE	FALSE	FALSE	FALSE	FALSE	54.91	negative		CHV
274	CHV	positive	yes	female	thirtyFiveKgAndAbove				no	TRUE	FALSE	TRUE	TRUE	TRUE	FALSE	FALSE	FALSE	FALSE	FALSE	FALSE	17.55	positive		CHV
218	CHV	positive	yes	male	thirtyFiveKgAndAbove				no	TRUE	FALSE	FALSE	TRUE	TRUE	TRUE	FALSE	FALSE	FALSE	FALSE	FALSE	23.03	positive		CHV
147	CHV	negative	noMedsNotNeeded	female	thirtyFiveKgAndAbove				no	TRUE	FALSE	FALSE	TRUE	FALSE	FALSE	TRUE	FALSE	FALSE	FALSE	FALSE	19	negative		CHV
22	CHV	negative	noMedsNotNeeded	female	thirtyFiveKgAndAbove				yes	TRUE	FALSE	TRUE	TRUE	TRUE	FALSE	TRUE	FALSE	FALSE	FALSE	FALSE	16.57	negative		CHV
188	CHV	positive	yes	female	thirtyFiveKgAndAbove				no	FALSE	FALSE	TRUE	TRUE	TRUE	FALSE	FALSE	FALSE	FALSE	FALSE	FALSE	17.25	cant_tell		CHV
305	CHV	positive	yes	male	thirtyFiveKgAndAbove				no	FALSE	FALSE	FALSE	TRUE	TRUE	FALSE	FALSE	FALSE	FALSE	FALSE	FALSE	16.92	positive		CHV
290	CHV	negative	noMedsNotNeeded	female	thirtyFiveKgAndAbove				no	TRUE	FALSE	TRUE	TRUE	TRUE	TRUE	TRUE	FALSE	FALSE	FALSE	FALSE	18.92	negative		CHV
308	Lab Technician	positive	yes	male	thirtyFiveKgAndAbove				no	FALSE	FALSE	TRUE	TRUE	TRUE	TRUE	TRUE	FALSE	FALSE	FALSE	FALSE	18.38			Private Clinic
224	CHV	negative	noMedsNotNeeded	female	thirtyFiveKgAndAbove				no	TRUE	FALSE	FALSE	FALSE	FALSE	TRUE	TRUE	FALSE	FALSE	FALSE	FALSE	17.5	negative		CHV
185	CHV	positive	yes	female	thirtyFiveKgAndAbove				no	TRUE	FALSE	FALSE	TRUE	FALSE	FALSE	FALSE	FALSE	FALSE	FALSE	FALSE	26.45	negative		CHV
185	CHV	positive	yes	female	twentyFiveLessThan35kg				no	TRUE	FALSE	FALSE	TRUE	TRUE	FALSE	FALSE	FALSE	FALSE	FALSE	FALSE	16.82	positive		CHV
147	CHV	negative	noMedsNotNeeded	female	thirtyFiveKgAndAbove				yes	TRUE	FALSE	FALSE	TRUE	TRUE	TRUE	FALSE	FALSE	FALSE	FALSE	FALSE	24.96	negative		CHV
92	CHV	positive	yes	male	twentyFiveLessThan35kg				no	TRUE	FALSE	FALSE	FALSE	TRUE	FALSE	TRUE	TRUE	FALSE	FALSE	FALSE	17.7	positive		CHV
19	CHV	negative	noMedsNotNeeded	male	thirtyFiveKgAndAbove				no	TRUE	FALSE	FALSE	TRUE	TRUE	FALSE	FALSE	FALSE	FALSE	FALSE	FALSE	17.08	negative		CHV
92	CHV	negative	noMedsNotNeeded	female	twentyFiveLessThan35kg				no	TRUE	FALSE	FALSE	FALSE	FALSE	FALSE	FALSE	FALSE	FALSE	FALSE	FALSE	18.02	negative		CHV
245	CHV	negative	noMedsNotNeeded	male	thirtyFiveKgAndAbove				no	TRUE	FALSE	FALSE	FALSE	FALSE	FALSE	FALSE	FALSE	FALSE	FALSE	FALSE	17.72	negative		CHV
307	CHV	negative	noMedsNotNeeded	male	thirtyFiveKgAndAbove				no	TRUE	FALSE	FALSE	FALSE	TRUE	FALSE	FALSE	FALSE	FALSE	FALSE	FALSE	16.18	negative		CHV
92	CHV	negative	noMedsNotNeeded	female	fifteenLessThan25kg				no	FALSE	FALSE	FALSE	FALSE	TRUE	FALSE	FALSE	FALSE	FALSE	FALSE	FALSE	15.64	negative		CHV
92	CHV	negative	noMedsNotNeeded	female	thirtyFiveKgAndAbove				no	FALSE	FALSE	FALSE	FALSE	TRUE	FALSE	FALSE	FALSE	TRUE	FALSE	FALSE	15.71	negative		CHV
92	CHV	positive	yes	male	thirtyFiveKgAndAbove				no	TRUE	FALSE	FALSE	TRUE	TRUE	FALSE	FALSE	TRUE	FALSE	FALSE	FALSE	15.65	positive		CHV
298	CHV	positive	yes	female	thirtyFiveKgAndAbove				no	TRUE	FALSE	FALSE	TRUE	TRUE	TRUE	FALSE	FALSE	FALSE	FALSE	FALSE	16.31	negative		CHV
28	CHV	positive	yes	male	thirtyFiveKgAndAbove				no	FALSE	FALSE	FALSE	TRUE	TRUE	FALSE	FALSE	FALSE	FALSE	FALSE	FALSE	359.53			CHV
33	CHV	negative	noMedsNotNeeded	female	thirtyFiveKgAndAbove				no	FALSE	FALSE	TRUE	FALSE	FALSE	FALSE	TRUE	FALSE	FALSE	FALSE	FALSE	35.2	negative		CHV
151	CHV	positive	yes	male	thirtyFiveKgAndAbove				no	FALSE	FALSE	FALSE	TRUE	FALSE	TRUE	TRUE	FALSE	FALSE	FALSE	FALSE	20.14	cant_tell		CHV
206	CHV	negative	noMedsNotNeeded	female	thirtyFiveKgAndAbove				no	TRUE	FALSE	TRUE	FALSE	TRUE	FALSE	FALSE	FALSE	FALSE	FALSE	FALSE	16.4	negative		CHV
276	CHV	negative	noMedsNotNeeded	male	twentyFiveLessThan35kg				yes	FALSE	FALSE	FALSE	TRUE	TRUE	FALSE	FALSE	FALSE	FALSE	FALSE	FALSE	16.63	negative		CHV
276	CHV	positive	yes	male	twentyFiveLessThan35kg				no	TRUE	FALSE	FALSE	TRUE	TRUE	FALSE	FALSE	FALSE	FALSE	FALSE	FALSE	18.99	positive		CHV
276	CHV	positive	yes	female	twentyFiveLessThan35kg				no	TRUE	FALSE	FALSE	TRUE	TRUE	FALSE	FALSE	FALSE	FALSE	FALSE	FALSE	15.91	positive		CHV
276	CHV	negative	noMedsNotNeeded	female	thirtyFiveKgAndAbove				no	FALSE	FALSE	FALSE	TRUE	TRUE	FALSE	FALSE	FALSE	FALSE	FALSE	FALSE	16.58	negative		CHV
276	CHV	negative	noMedsNotNeeded	female	thirtyFiveKgAndAbove				yes	FALSE	FALSE	FALSE	TRUE	TRUE	FALSE	FALSE	FALSE	FALSE	FALSE	FALSE	17.25	negative		CHV
74	CHV	negative	noMedsNotNeeded	female	thirtyFiveKgAndAbove				no	TRUE	FALSE	FALSE	TRUE	TRUE	FALSE	FALSE	FALSE	FALSE	FALSE	FALSE	17.66	negative		CHV
47	CHV	negative	noMedsNotNeeded	male	thirtyFiveKgAndAbove				no	TRUE	FALSE	FALSE	FALSE	TRUE	TRUE	FALSE	FALSE	FALSE	FALSE	FALSE	16.43			CHV
110	CHV	positive	yes	male	fiveLessThan15kg				no	TRUE	FALSE	FALSE	FALSE	FALSE	FALSE	FALSE	FALSE	FALSE	FALSE	FALSE	21.83			CHV
47	CHV	negative	noMedsNotNeeded	female	thirtyFiveKgAndAbove				no	TRUE	FALSE	FALSE	FALSE	TRUE	TRUE	FALSE	FALSE	FALSE	FALSE	FALSE	20.03			CHV
110	CHV	negative	noMedsNotNeeded	female	fifteenLessThan25kg				no	TRUE	FALSE	FALSE	FALSE	FALSE	FALSE	FALSE	FALSE	FALSE	FALSE	FALSE	16.15			CHV
110	CHV	positive	yes	female	twentyFiveLessThan35kg				yes	TRUE	FALSE	FALSE	FALSE	FALSE	FALSE	FALSE	FALSE	FALSE	FALSE	FALSE	15.52			CHV
131	CHV	negative	noMedsNotNeeded	male	thirtyFiveKgAndAbove				yes	TRUE	FALSE	FALSE	TRUE	TRUE	FALSE	FALSE	FALSE	FALSE	FALSE	FALSE	17.52			CHV
158	CHV	negative	noMedsNotNeeded	female	thirtyFiveKgAndAbove				no	TRUE	FALSE	FALSE	TRUE	TRUE	FALSE	FALSE	FALSE	FALSE	FALSE	FALSE	15.8	negative		CHV
189	CHV	negative	noMedsNotNeeded	male	thirtyFiveKgAndAbove				no	FALSE	FALSE	FALSE	FALSE	TRUE	FALSE	FALSE	TRUE	FALSE	FALSE	FALSE	17.78	negative		CHV
104	CHV	negative	noMedsNotNeeded	male	twentyFiveLessThan35kg				no	TRUE	FALSE	FALSE	FALSE	TRUE	TRUE	FALSE	FALSE	FALSE	FALSE	FALSE	16.8			CHV
160	Nurse	positive	yes	male	thirtyFiveKgAndAbove				yes	FALSE	FALSE	TRUE	FALSE	TRUE	FALSE	FALSE	FALSE	FALSE	FALSE	TRUE	16.48	positive		Private Clinic
219	CHV	negative	noMedsNotNeeded	female	twentyFiveLessThan35kg				yes	TRUE	FALSE	FALSE	TRUE	TRUE	TRUE	FALSE	TRUE	TRUE	FALSE	FALSE	21.51	cant_tell		CHV
77	Clinical Officer	negative	yes	female	thirtyFiveKgAndAbove	High temperature plus other presenting symptoms			yes	TRUE	FALSE	TRUE	TRUE	TRUE	FALSE	TRUE	TRUE	FALSE	FALSE	FALSE	15.75	negative		Private Clinic
160	Nurse	negative	noMedsNotNeeded	male	thirtyFiveKgAndAbove				no	FALSE	FALSE	FALSE	TRUE	TRUE	FALSE	FALSE	FALSE	FALSE	FALSE	TRUE	15.51	negative		Private Clinic
99	Lab Technician	negative	noMedsNotNeeded	male	thirtyFiveKgAndAbove				yes	TRUE	FALSE	FALSE	FALSE	TRUE	FALSE	TRUE	FALSE	FALSE	FALSE	FALSE	29.77	negative	duplicate-U-99	Private Clinic
177	CHV	positive	yes	female	thirtyFiveKgAndAbove				no	TRUE	FALSE	FALSE	FALSE	TRUE	FALSE	FALSE	FALSE	FALSE	FALSE	FALSE	17.27	positive		CHV
248	CHV	positive	yes	female	thirtyFiveKgAndAbove				no	TRUE	FALSE	FALSE	TRUE	TRUE	FALSE	FALSE	FALSE	FALSE	FALSE	FALSE	16.7	positive		CHV
44	CHV	negative	noMedsNotNeeded	female	thirtyFiveKgAndAbove				no	TRUE	FALSE	FALSE	TRUE	FALSE	TRUE	FALSE	FALSE	FALSE	FALSE	FALSE	19.68	negative		CHV
99	Lab Technician	negative	noMedsNotNeeded	male	thirtyFiveKgAndAbove				no	TRUE	FALSE	FALSE	FALSE	FALSE	TRUE	FALSE	FALSE	FALSE	FALSE	FALSE	20.27	negative	duplicate-U-99	Private Clinic
77	Clinical Officer	negative	noMedsNotNeeded	female	thirtyFiveKgAndAbove				no	FALSE	FALSE	TRUE	TRUE	TRUE	FALSE	FALSE	TRUE	FALSE	FALSE	FALSE	33.96	negative		Private Clinic
113	CHV	positive	yes	female	thirtyFiveKgAndAbove				no	TRUE	FALSE	FALSE	TRUE	TRUE	TRUE	FALSE	TRUE	FALSE	FALSE	FALSE	23	cant_tell		CHV
44	CHV	negative	noMedsNotNeeded	female	thirtyFiveKgAndAbove				yes	TRUE	FALSE	FALSE	TRUE	TRUE	TRUE	FALSE	FALSE	FALSE	FALSE	FALSE	15.89			CHV
218	CHV	negative	noMedsNotNeeded	female	thirtyFiveKgAndAbove				no	TRUE	FALSE	FALSE	FALSE	TRUE	TRUE	FALSE	FALSE	FALSE	FALSE	FALSE	16.89	negative		CHV
125	Lab Technician	positive	yes	female	thirtyFiveKgAndAbove				no	FALSE	FALSE	FALSE	FALSE	TRUE	FALSE	TRUE	FALSE	FALSE	FALSE	FALSE	24.02	positive		Private Clinic
23	CHV	positive	yes	female	thirtyFiveKgAndAbove				no	TRUE	FALSE	TRUE	FALSE	TRUE	TRUE	FALSE	TRUE	FALSE	FALSE	FALSE	15.82	positive	duplicate-A-23	CHV
125	Lab Technician	positive	yes	male	thirtyFiveKgAndAbove				yes	FALSE	FALSE	TRUE	FALSE	TRUE	FALSE	FALSE	FALSE	FALSE	FALSE	TRUE	17.09	positive		Private Clinic
114	CHV	positive	yes	female	thirtyFiveKgAndAbove				no	FALSE	FALSE	FALSE	TRUE	TRUE	TRUE	FALSE	FALSE	FALSE	FALSE	FALSE	18.01	positive		CHV
7	CHV	positive	yes	female	thirtyFiveKgAndAbove				yes	TRUE	FALSE	FALSE	TRUE	TRUE	FALSE	FALSE	FALSE	FALSE	FALSE	FALSE	18.38	positive		CHV
23	CHV	positive	yes	female	twentyFiveLessThan35kg				no	FALSE	FALSE	TRUE	TRUE	TRUE	FALSE	TRUE	FALSE	TRUE	FALSE	FALSE	16.2	positive		CHV
58	CHV	positive	yes	male	twentyFiveLessThan35kg				no	TRUE	FALSE	FALSE	FALSE	TRUE	FALSE	TRUE	FALSE	FALSE	FALSE	FALSE	15.96	negative		CHV
214	CHV	negative	noMedsNotNeeded	male	thirtyFiveKgAndAbove				no	TRUE	FALSE	TRUE	TRUE	TRUE	FALSE	FALSE	TRUE	FALSE	FALSE	FALSE	24.12	negative		CHV
131	CHV	negative	noMedsNotNeeded	female	thirtyFiveKgAndAbove				yes	TRUE	FALSE	FALSE	TRUE	TRUE	FALSE	FALSE	FALSE	FALSE	FALSE	FALSE	17.35	negative		CHV
22	CHV	positive	yes	female	thirtyFiveKgAndAbove				yes	TRUE	FALSE	TRUE	TRUE	TRUE	FALSE	FALSE	FALSE	FALSE	FALSE	FALSE	16.14	positive		CHV
125	Lab Technician	negative	noMedsNotNeeded	female	thirtyFiveKgAndAbove				no	FALSE	FALSE	TRUE	FALSE	FALSE	TRUE	FALSE	FALSE	FALSE	FALSE	TRUE	16.75	negative		Private Clinic
174	Lab Technician	negative	noMedsNotNeeded	male	thirtyFiveKgAndAbove				no	TRUE	FALSE	FALSE	FALSE	TRUE	TRUE	FALSE	FALSE	FALSE	FALSE	FALSE	15.69	negative		Private Clinic
131	CHV	negative	noMedsNotNeeded	female	thirtyFiveKgAndAbove				no	TRUE	FALSE	FALSE	TRUE	TRUE	FALSE	FALSE	TRUE	FALSE	FALSE	FALSE	20.54	negative		CHV
58	CHV	positive	yes	male	thirtyFiveKgAndAbove				yes	TRUE	FALSE	TRUE	TRUE	TRUE	FALSE	TRUE	FALSE	TRUE	FALSE	FALSE	31.35	negative		CHV
258	CHV	positive	yes	male	twentyFiveLessThan35kg				no	TRUE	FALSE	TRUE	TRUE	TRUE	TRUE	FALSE	TRUE	FALSE	FALSE	FALSE	18.92	positive		CHV
214	CHV	negative	noMedsNotNeeded	male	thirtyFiveKgAndAbove				no	TRUE	FALSE	FALSE	TRUE	TRUE	FALSE	TRUE	FALSE	FALSE	FALSE	FALSE	15.54	negative		CHV
110	CHV	positive	yes	male	twentyFiveLessThan35kg				no	TRUE	FALSE	FALSE	FALSE	TRUE	FALSE	FALSE	FALSE	FALSE	FALSE	FALSE	15.98	positive		CHV
64	CHV	negative	noMedsNotNeeded	female	thirtyFiveKgAndAbove				yes	FALSE	FALSE	FALSE	FALSE	TRUE	TRUE	FALSE	FALSE	FALSE	FALSE	FALSE	16.77	cant_tell		CHV
248	CHV	positive	yes	male	thirtyFiveKgAndAbove				no	TRUE	FALSE	FALSE	TRUE	TRUE	TRUE	FALSE	FALSE	FALSE	FALSE	FALSE	16.26	positive		CHV
258	CHV	positive	yes	female	fifteenLessThan25kg				no	TRUE	FALSE	TRUE	TRUE	TRUE	TRUE	FALSE	TRUE	FALSE	FALSE	FALSE	18.47	positive		CHV
311	CHV	positive	yes	female	twentyFiveLessThan35kg				yes	TRUE	FALSE	FALSE	FALSE	TRUE	FALSE	FALSE	FALSE	FALSE	FALSE	FALSE	1735.37			CHV
7	CHV	positive	yes	female	thirtyFiveKgAndAbove				no	TRUE	FALSE	FALSE	TRUE	TRUE	FALSE	FALSE	TRUE	FALSE	FALSE	FALSE	23.23	positive	duplicate-A-7	CHV
277	Nurse	positive	yes	female	thirtyFiveKgAndAbove				no	TRUE	FALSE	FALSE	FALSE	TRUE	FALSE	FALSE	FALSE	FALSE	FALSE	FALSE	48.78	negative		Private Clinic
251	CHV	positive	yes	female	thirtyFiveKgAndAbove				no	TRUE	FALSE	TRUE	TRUE	TRUE	TRUE	TRUE	TRUE	TRUE	FALSE	FALSE	16.86	positive		CHV
143	CHV	negative	noMedsNotNeeded	male	twentyFiveLessThan35kg				no	FALSE	FALSE	FALSE	TRUE	TRUE	TRUE	FALSE	FALSE	FALSE	FALSE	FALSE	22.05	cant_tell	duplicate-A-143	CHV
149	CHV	negative	noMedsNotNeeded	male	thirtyFiveKgAndAbove				no	TRUE	FALSE	TRUE	TRUE	TRUE	FALSE	FALSE	FALSE	FALSE	FALSE	FALSE	15.9	negative		CHV
110	CHV	negative	noMedsNotNeeded	male	twentyFiveLessThan35kg				yes	TRUE	FALSE	FALSE	FALSE	TRUE	FALSE	FALSE	FALSE	FALSE	FALSE	FALSE	16.13	negative		CHV
125	Lab Technician	negative	noMedsNotNeeded	male	thirtyFiveKgAndAbove				no	FALSE	FALSE	TRUE	FALSE	TRUE	FALSE	FALSE	FALSE	FALSE	FALSE	FALSE	23.76	negative		Private Clinic
248	CHV	positive	yes	female	thirtyFiveKgAndAbove				no	TRUE	FALSE	FALSE	TRUE	TRUE	TRUE	FALSE	FALSE	FALSE	FALSE	FALSE	21	positive		CHV
7	CHV	positive	yes	female	thirtyFiveKgAndAbove				no	TRUE	FALSE	FALSE	TRUE	TRUE	TRUE	FALSE	TRUE	FALSE	FALSE	FALSE	15.55	positive	duplicate-A-7	CHV
63	CHV	positive	yes	male	fiveLessThan15kg				no	TRUE	FALSE	FALSE	FALSE	TRUE	TRUE	TRUE	TRUE	FALSE	FALSE	FALSE	16.65	positive		CHV
190	CHV	positive	yes	female	thirtyFiveKgAndAbove				no	TRUE	FALSE	FALSE	TRUE	TRUE	FALSE	FALSE	TRUE	FALSE	FALSE	FALSE	21.7	positive		CHV
78	CHV	negative	noMedsNotNeeded	female	thirtyFiveKgAndAbove				no	TRUE	FALSE	FALSE	TRUE	TRUE	FALSE	FALSE	FALSE	FALSE	FALSE	FALSE	18.06	negative		CHV
251	CHV	negative	noMedsNotNeeded	female	thirtyFiveKgAndAbove				no	TRUE	FALSE	TRUE	TRUE	TRUE	TRUE	TRUE	TRUE	TRUE	FALSE	FALSE	15.55	negative		CHV
53	CHV	negative	noMedsNotNeeded	female	thirtyFiveKgAndAbove				no	TRUE	FALSE	TRUE	TRUE	TRUE	FALSE	TRUE	FALSE	FALSE	FALSE	FALSE	18.36	negative		CHV
110	CHV	positive	yes	male	twentyFiveLessThan35kg				no	TRUE	FALSE	FALSE	FALSE	TRUE	FALSE	FALSE	FALSE	FALSE	FALSE	FALSE	16.36			CHV
63	CHV	positive	yes	female	fifteenLessThan25kg				no	TRUE	FALSE	TRUE	FALSE	FALSE	TRUE	FALSE	TRUE	FALSE	FALSE	FALSE	16.34	positive		CHV
248	CHV	positive	yes	female	thirtyFiveKgAndAbove				yes	TRUE	FALSE	FALSE	TRUE	TRUE	FALSE	FALSE	FALSE	FALSE	FALSE	FALSE	21.05	positive	duplicate-A-248	CHV
190	CHV	positive	yes	female	thirtyFiveKgAndAbove				no	TRUE	FALSE	TRUE	FALSE	TRUE	TRUE	FALSE	TRUE	FALSE	FALSE	FALSE	16.02	positive		CHV
284	Clinical Officer	negative	noMedsNotNeeded	female	thirtyFiveKgAndAbove				yes	TRUE	FALSE	FALSE	TRUE	TRUE	FALSE	FALSE	FALSE	FALSE	FALSE	FALSE	20.96	cant_tell		Private Clinic
7	CHV	negative	noMedsNotNeeded	female	thirtyFiveKgAndAbove				yes	TRUE	FALSE	FALSE	TRUE	TRUE	TRUE	TRUE	FALSE	FALSE	FALSE	FALSE	20.13	negative		CHV
284	Clinical Officer	negative	noMedsNotNeeded	female	thirtyFiveKgAndAbove				no	TRUE	FALSE	TRUE	FALSE	FALSE	TRUE	FALSE	FALSE	FALSE	FALSE	FALSE	16.38	negative		Private Clinic
248	CHV	positive	yes	female	thirtyFiveKgAndAbove				no	TRUE	FALSE	FALSE	TRUE	FALSE	TRUE	FALSE	FALSE	FALSE	FALSE	FALSE	15.78	positive	duplicate-A-248	CHV
284	Clinical Officer	positive	yes	female	thirtyFiveKgAndAbove				yes	TRUE	FALSE	FALSE	FALSE	TRUE	FALSE	TRUE	FALSE	TRUE	FALSE	FALSE	16.5	positive		Private Clinic
97	Nurse	negative	noMedsNotNeeded	male	thirtyFiveKgAndAbove				no	FALSE	FALSE	FALSE	FALSE	FALSE	TRUE	FALSE	FALSE	FALSE	FALSE	TRUE	23.63	negative		Private Clinic
149	CHV	negative	noMedsNotNeeded	female	twentyFiveLessThan35kg				no	TRUE	FALSE	FALSE	TRUE	TRUE	FALSE	FALSE	FALSE	FALSE	FALSE	FALSE	17.63	negative		CHV
218	CHV	positive	yes	male	thirtyFiveKgAndAbove				no	TRUE	FALSE	FALSE	TRUE	TRUE	FALSE	FALSE	FALSE	FALSE	FALSE	FALSE	19.06	positive		CHV
308	Lab Technician	positive	yes	male	thirtyFiveKgAndAbove				no	FALSE	FALSE	FALSE	TRUE	FALSE	TRUE	FALSE	FALSE	FALSE	TRUE	FALSE	16.55	positive		Private Clinic
143	CHV	negative	noMedsNotNeeded	female	twentyFiveLessThan35kg				no	FALSE	FALSE	TRUE	FALSE	TRUE	FALSE	FALSE	FALSE	TRUE	FALSE	FALSE	17.79	cant_tell	duplicate-A-143	CHV
7	CHV	negative	noMedsNotNeeded	female	thirtyFiveKgAndAbove				no	TRUE	FALSE	FALSE	TRUE	TRUE	TRUE	FALSE	FALSE	FALSE	FALSE	FALSE	16.63	negative		CHV
190	CHV	negative	noMedsNotNeeded	male	twentyFiveLessThan35kg				no	FALSE	FALSE	FALSE	FALSE	TRUE	TRUE	TRUE	FALSE	FALSE	FALSE	FALSE	16.26			CHV
97	Nurse	negative	noMedsNotNeeded	male	thirtyFiveKgAndAbove				no	FALSE	FALSE	FALSE	FALSE	TRUE	FALSE	FALSE	FALSE	FALSE	FALSE	FALSE	20.99	negative		Private Clinic
304	Lab Technician	negative	noMedsNotNeeded	female	thirtyFiveKgAndAbove				no	TRUE	FALSE	TRUE	TRUE	TRUE	TRUE	FALSE	FALSE	FALSE	FALSE	FALSE	17.81	negative		Private Clinic
277	Nurse	positive	yes	female	thirtyFiveKgAndAbove				no	TRUE	FALSE	FALSE	TRUE	TRUE	FALSE	FALSE	FALSE	FALSE	FALSE	FALSE	18.09	positive		Private Clinic
248	CHV	positive	yes	female	thirtyFiveKgAndAbove				no	TRUE	FALSE	TRUE	FALSE	TRUE	TRUE	TRUE	FALSE	FALSE	FALSE	FALSE	20.45	positive		CHV
71	CHV	positive	yes	female	twentyFiveLessThan35kg				yes	TRUE	FALSE	FALSE	TRUE	TRUE	TRUE	FALSE	TRUE	FALSE	FALSE	FALSE	15.58	negative		Private Clinic
311	CHV	positive	yes	female	twentyFiveLessThan35kg				no	FALSE	FALSE	FALSE	TRUE	TRUE	FALSE	FALSE	FALSE	FALSE	FALSE	FALSE	16.45	positive		CHV
149	CHV	positive	yes	male	twentyFiveLessThan35kg				no	TRUE	FALSE	FALSE	TRUE	TRUE	FALSE	FALSE	TRUE	FALSE	FALSE	FALSE	15.87	positive		CHV
174	Lab Technician	negative	noMedsNotNeeded	female	thirtyFiveKgAndAbove				yes	FALSE	FALSE	FALSE	TRUE	TRUE	FALSE	TRUE	FALSE	FALSE	FALSE	FALSE	15.58	negative		Private Clinic
24	CHV	positive	yes	male	thirtyFiveKgAndAbove				no	TRUE	FALSE	FALSE	TRUE	TRUE	FALSE	FALSE	TRUE	FALSE	FALSE	FALSE	16.23	positive		CHV
178	CHV	negative	noMedsNotNeeded	female	thirtyFiveKgAndAbove				no	FALSE	FALSE	TRUE	TRUE	TRUE	FALSE	TRUE	FALSE	FALSE	FALSE	FALSE	18.94	negative		CHV
284	Clinical Officer	negative	noMedsNotNeeded	male	thirtyFiveKgAndAbove				yes	TRUE	FALSE	FALSE	FALSE	FALSE	TRUE	FALSE	TRUE	FALSE	FALSE	FALSE	19.89	negative		Private Clinic
220	Clinical Officer	negative	noMedsNotNeeded	female	thirtyFiveKgAndAbove				no	TRUE	FALSE	FALSE	TRUE	TRUE	FALSE	FALSE	FALSE	FALSE	FALSE	FALSE	16.2	negative		Private Clinic
277	Nurse	positive	yes	male	thirtyFiveKgAndAbove				no	FALSE	FALSE	FALSE	TRUE	TRUE	FALSE	FALSE	FALSE	FALSE	FALSE	FALSE	29.31	positive		Private Clinic
290	CHV	negative	noMedsNotNeeded	male	thirtyFiveKgAndAbove				no	TRUE	FALSE	TRUE	TRUE	TRUE	TRUE	TRUE	FALSE	FALSE	FALSE	FALSE	17.6	positive		CHV
58	CHV	negative	noMedsNotNeeded	male	thirtyFiveKgAndAbove				no	TRUE	FALSE	FALSE	TRUE	FALSE	FALSE	TRUE	FALSE	FALSE	FALSE	FALSE	23.47	negative		CHV
284	Clinical Officer	negative	noMedsNotNeeded	male	thirtyFiveKgAndAbove				yes	TRUE	FALSE	FALSE	TRUE	FALSE	FALSE	FALSE	TRUE	FALSE	FALSE	FALSE	16.08	negative	duplicate-C-284	Private Clinic
284	Clinical Officer	negative	noMedsNotNeeded	female	thirtyFiveKgAndAbove				yes	TRUE	FALSE	FALSE	FALSE	TRUE	FALSE	TRUE	FALSE	FALSE	FALSE	FALSE	20.31	cant_tell	duplicate-C-284	Private Clinic
160	Nurse	negative	noMedsNotNeeded	female	thirtyFiveKgAndAbove				yes	TRUE	FALSE	FALSE	TRUE	TRUE	TRUE	FALSE	FALSE	FALSE	FALSE	FALSE	17.09			Private Clinic
284	Clinical Officer	positive	yes	male	thirtyFiveKgAndAbove				yes	TRUE	FALSE	FALSE	FALSE	TRUE	TRUE	FALSE	FALSE	FALSE	FALSE	FALSE	16.54			Private Clinic
77	Clinical Officer	negative	noMedsNotNeeded	female	thirtyFiveKgAndAbove				no	TRUE	FALSE	TRUE	TRUE	TRUE	FALSE	FALSE	FALSE	FALSE	FALSE	FALSE	15.49	negative		Private Clinic
16	CHV	negative	noMedsNotNeeded	male	thirtyFiveKgAndAbove				no	FALSE	FALSE	FALSE	TRUE	TRUE	FALSE	FALSE	FALSE	FALSE	FALSE	FALSE	2835.26	negative	duplicate-A-16	CHV
160	Nurse	negative	yes	female	thirtyFiveKgAndAbove	Self request			yes	TRUE	FALSE	TRUE	TRUE	TRUE	TRUE	FALSE	FALSE	FALSE	FALSE	FALSE	18.24			Private Clinic
51	CHV	negative	noMedsNotNeeded	female	thirtyFiveKgAndAbove				no	TRUE	FALSE	FALSE	TRUE	TRUE	FALSE	FALSE	FALSE	FALSE	FALSE	FALSE	15.61	negative		CHV
77	Clinical Officer	negative	noMedsNotNeeded	female	thirtyFiveKgAndAbove				yes	FALSE	FALSE	TRUE	TRUE	TRUE	TRUE	TRUE	FALSE	TRUE	FALSE	FALSE	15.45	negative		Private Clinic
229	CHV	positive	yes	male	thirtyFiveKgAndAbove				no	TRUE	FALSE	TRUE	FALSE	TRUE	TRUE	FALSE	FALSE	FALSE	FALSE	FALSE	17.65	positive		CHV
37	CHV	negative	noMedsNotNeeded	female	thirtyFiveKgAndAbove				no	TRUE	FALSE	FALSE	FALSE	TRUE	TRUE	FALSE	FALSE	FALSE	FALSE	FALSE	16.01	negative		CHV
16	CHV	negative	noMedsNotNeeded	female	thirtyFiveKgAndAbove				no	TRUE	FALSE	FALSE	FALSE	TRUE	FALSE	FALSE	FALSE	FALSE	FALSE	FALSE	19.73	negative	duplicate-A-16	CHV
286	CHV	positive	yes	female	thirtyFiveKgAndAbove				no	TRUE	FALSE	TRUE	TRUE	TRUE	TRUE	TRUE	FALSE	FALSE	FALSE	FALSE	16.2	positive		CHV
88	CHV	negative	noMedsNotNeeded	male	thirtyFiveKgAndAbove				no	TRUE	FALSE	FALSE	TRUE	TRUE	TRUE	TRUE	FALSE	FALSE	FALSE	FALSE	19.41	negative		CHV
201	Lab Technician	negative	noMedsNotAvailable	male	twentyFiveLessThan35kg			no	yes	FALSE	FALSE	TRUE	FALSE	TRUE	FALSE	FALSE	TRUE	FALSE	FALSE	FALSE	20.76	negative		Private Clinic
23	CHV	positive	yes	female	twentyFiveLessThan35kg				no	TRUE	FALSE	FALSE	TRUE	TRUE	TRUE	TRUE	FALSE	FALSE	FALSE	FALSE	29.43	positive		CHV
61	CHV	negative	noMedsNotNeeded	female	thirtyFiveKgAndAbove				yes	TRUE	FALSE	FALSE	FALSE	TRUE	TRUE	FALSE	FALSE	FALSE	FALSE	FALSE	15.84	negative		CHV
286	CHV	negative	noMedsNotNeeded	female	thirtyFiveKgAndAbove				no	TRUE	FALSE	TRUE	TRUE	TRUE	FALSE	TRUE	FALSE	FALSE	FALSE	FALSE	16.99	negative		CHV
4	CHV	positive	yes	female	twentyFiveLessThan35kg				no	TRUE	FALSE	FALSE	FALSE	TRUE	TRUE	FALSE	FALSE	FALSE	FALSE	FALSE	17.07	positive	duplicate-A-4	CHV
282	CHV	positive	yes	female	thirtyFiveKgAndAbove				no	TRUE	FALSE	FALSE	TRUE	TRUE	FALSE	FALSE	FALSE	FALSE	FALSE	FALSE	15.45	positive		CHV
61	CHV	positive	yes	female	twentyFiveLessThan35kg				no	TRUE	FALSE	TRUE	TRUE	TRUE	TRUE	TRUE	TRUE	FALSE	FALSE	FALSE	15.97	positive		CHV
311	CHV	negative	noMedsNotNeeded	female	twentyFiveLessThan35kg				no	FALSE	FALSE	FALSE	TRUE	TRUE	FALSE	FALSE	TRUE	FALSE	FALSE	FALSE	16.15	negative		CHV
233	CHV	positive	yes	female	thirtyFiveKgAndAbove				no	TRUE	FALSE	FALSE	FALSE	TRUE	TRUE	FALSE	FALSE	FALSE	FALSE	FALSE	15.68	cant_tell		CHV
178	CHV	negative	noMedsNotNeeded	female	thirtyFiveKgAndAbove				no	TRUE	FALSE	TRUE	TRUE	TRUE	FALSE	FALSE	FALSE	FALSE	FALSE	FALSE	18.94	negative		CHV
311	CHV	positive	yes	female	twentyFiveLessThan35kg				no	FALSE	FALSE	FALSE	TRUE	TRUE	FALSE	FALSE	TRUE	FALSE	FALSE	FALSE	15.78	positive		CHV
233	CHV	positive	yes	male	twentyFiveLessThan35kg				no	TRUE	FALSE	TRUE	FALSE	TRUE	TRUE	FALSE	FALSE	TRUE	FALSE	FALSE	17.26	cant_tell		CHV
108	Clinical Officer	positive	yes	female	thirtyFiveKgAndAbove				no	FALSE	FALSE	FALSE	FALSE	FALSE	TRUE	FALSE	FALSE	FALSE	FALSE	TRUE	20.89	negative		Private Clinic
225	CHV	positive	yes	male	twentyFiveLessThan35kg				yes	TRUE	FALSE	FALSE	FALSE	FALSE	FALSE	FALSE	FALSE	FALSE	FALSE	FALSE	20.44			CHV
225	CHV	negative	noMedsNotNeeded	female	thirtyFiveKgAndAbove				yes	TRUE	FALSE	FALSE	FALSE	FALSE	FALSE	FALSE	FALSE	FALSE	FALSE	FALSE	17.62	cant_tell		CHV
51	CHV	positive	yes	male	thirtyFiveKgAndAbove				no	TRUE	FALSE	FALSE	TRUE	TRUE	FALSE	FALSE	TRUE	FALSE	FALSE	FALSE	17.53	cant_tell		CHV
51	CHV	positive	yes	female	thirtyFiveKgAndAbove				no	TRUE	FALSE	FALSE	TRUE	TRUE	FALSE	FALSE	TRUE	FALSE	FALSE	FALSE	24	positive		CHV
61	CHV	positive	yes	male	thirtyFiveKgAndAbove				no	TRUE	FALSE	FALSE	TRUE	TRUE	FALSE	FALSE	FALSE	FALSE	FALSE	FALSE	15.71	positive		CHV
266	CHV	negative	noMedsNotNeeded	female	thirtyFiveKgAndAbove				no	FALSE	FALSE	TRUE	TRUE	TRUE	TRUE	FALSE	FALSE	FALSE	FALSE	FALSE	16.47	negative		CHV
201	Lab Technician	negative	noMedsNotAvailable	male	thirtyFiveKgAndAbove			no	no	FALSE	FALSE	TRUE	TRUE	TRUE	TRUE	FALSE	FALSE	FALSE	FALSE	FALSE	832.39	negative		Private Clinic
102	CHV	positive	yes	male	twentyFiveLessThan35kg				no	FALSE	FALSE	TRUE	TRUE	TRUE	FALSE	FALSE	FALSE	FALSE	FALSE	FALSE	25.93	positive		CHV
255	CHV	negative	noMedsNotNeeded	male	thirtyFiveKgAndAbove				no	TRUE	FALSE	FALSE	TRUE	TRUE	FALSE	FALSE	FALSE	FALSE	FALSE	FALSE	1283.93	cant_tell		CHV
23	CHV	positive	yes	male	thirtyFiveKgAndAbove				no	TRUE	FALSE	FALSE	TRUE	TRUE	TRUE	FALSE	FALSE	FALSE	FALSE	FALSE	15.69	positive	duplicate-A-23	CHV
269	CHV	negative	noMedsNotNeeded	female	thirtyFiveKgAndAbove				no	TRUE	FALSE	FALSE	TRUE	TRUE	FALSE	FALSE	FALSE	FALSE	FALSE	FALSE	17.28	negative		CHV
233	CHV	positive	yes	female	fifteenLessThan25kg				no	TRUE	FALSE	FALSE	FALSE	TRUE	TRUE	FALSE	TRUE	FALSE	FALSE	FALSE	17.04	cant_tell		CHV
167	CHV	negative	noMedsNotNeeded	female	thirtyFiveKgAndAbove				no	TRUE	FALSE	FALSE	FALSE	TRUE	FALSE	FALSE	FALSE	FALSE	FALSE	FALSE	15.8	negative		CHV
252	CHV	positive	yes	female	thirtyFiveKgAndAbove				no	FALSE	FALSE	FALSE	TRUE	TRUE	TRUE	TRUE	FALSE	FALSE	FALSE	FALSE	16.65	positive	duplicate-A-252	CHV
151	CHV	positive	yes	male	twentyFiveLessThan35kg				no	TRUE	FALSE	FALSE	FALSE	TRUE	TRUE	FALSE	TRUE	FALSE	FALSE	FALSE	15.56	cant_tell		CHV
322	Lab Technician	negative	noMedsNotNeeded	female	thirtyFiveKgAndAbove				no	FALSE	FALSE	TRUE	TRUE	TRUE	FALSE	FALSE	FALSE	FALSE	FALSE	FALSE	17.32	negative		Private Clinic
201	Lab Technician	positive	noMedsNotAvailable	male	twentyFiveLessThan35kg			no	yes	TRUE	FALSE	TRUE	TRUE	TRUE	FALSE	FALSE	FALSE	FALSE	FALSE	FALSE	18.83	negative		Private Clinic
37	CHV	negative	noMedsNotNeeded	male	thirtyFiveKgAndAbove				yes	TRUE	FALSE	TRUE	FALSE	FALSE	TRUE	FALSE	TRUE	FALSE	FALSE	FALSE	15.96	negative		CHV
201	Lab Technician	negative	noMedsNotAvailable	female	thirtyFiveKgAndAbove			no	yes	FALSE	FALSE	FALSE	TRUE	TRUE	FALSE	FALSE	FALSE	FALSE	FALSE	TRUE	17.14	negative		Private Clinic
304	Lab Technician	positive	yes	female	thirtyFiveKgAndAbove				no	FALSE	FALSE	TRUE	TRUE	TRUE	TRUE	TRUE	FALSE	FALSE	FALSE	FALSE	19.59	positive		Private Clinic
252	CHV	positive	yes	female	thirtyFiveKgAndAbove				no	FALSE	FALSE	TRUE	TRUE	TRUE	TRUE	FALSE	FALSE	FALSE	FALSE	FALSE	16.94	positive	duplicate-A-252	CHV
151	CHV	negative	noMedsNotNeeded	female	thirtyFiveKgAndAbove				no	TRUE	FALSE	FALSE	TRUE	FALSE	FALSE	FALSE	FALSE	FALSE	FALSE	FALSE	27.42	cant_tell		CHV
255	CHV	negative	noMedsNotNeeded	male	thirtyFiveKgAndAbove				yes	TRUE	FALSE	FALSE	FALSE	TRUE	FALSE	FALSE	FALSE	FALSE	FALSE	FALSE	78.24	cant_tell		CHV
232	CHV	positive	yes	male	thirtyFiveKgAndAbove				no	TRUE	FALSE	TRUE	TRUE	TRUE	TRUE	TRUE	FALSE	FALSE	FALSE	FALSE	16.62			CHV
178	CHV	positive	yes	male	twentyFiveLessThan35kg				no	TRUE	FALSE	TRUE	TRUE	TRUE	TRUE	FALSE	FALSE	FALSE	FALSE	FALSE	22.55	positive		CHV
87	CHV	positive	yes	female	thirtyFiveKgAndAbove				no	TRUE	FALSE	FALSE	TRUE	FALSE	FALSE	FALSE	FALSE	FALSE	FALSE	FALSE	15.8	positive		CHV
232	CHV	positive	yes	female	thirtyFiveKgAndAbove				no	TRUE	FALSE	TRUE	TRUE	TRUE	TRUE	TRUE	FALSE	FALSE	FALSE	FALSE	16			CHV
307	CHV	negative	noMedsNotNeeded	female	thirtyFiveKgAndAbove				no	TRUE	FALSE	FALSE	TRUE	TRUE	FALSE	FALSE	FALSE	FALSE	FALSE	FALSE	16.49	negative		CHV
101	Clinical Officer	negative	noMedsNotNeeded	female	thirtyFiveKgAndAbove				no	FALSE	FALSE	FALSE	FALSE	FALSE	TRUE	TRUE	FALSE	FALSE	FALSE	FALSE	15.29	negative		Private Clinic
277	Nurse	positive	yes	male	thirtyFiveKgAndAbove				no	TRUE	FALSE	FALSE	TRUE	TRUE	FALSE	TRUE	FALSE	FALSE	FALSE	FALSE	16.92	cant_tell		Private Clinic
32	Lab Technician	negative	noMedsNotNeeded	female	thirtyFiveKgAndAbove				yes	FALSE	FALSE	TRUE	TRUE	TRUE	TRUE	FALSE	TRUE	TRUE	TRUE	FALSE	19.76	negative		Private Clinic
113	CHV	positive	yes	female	twentyFiveLessThan35kg				no	TRUE	FALSE	FALSE	TRUE	TRUE	TRUE	FALSE	TRUE	FALSE	FALSE	FALSE	17.34	cant_tell		CHV
4	CHV	positive	yes	female	thirtyFiveKgAndAbove				no	TRUE	FALSE	FALSE	TRUE	TRUE	FALSE	TRUE	FALSE	FALSE	FALSE	FALSE	21.61			CHV
22	CHV	negative	noMedsNotNeeded	female	thirtyFiveKgAndAbove				no	TRUE	FALSE	FALSE	TRUE	TRUE	FALSE	FALSE	FALSE	FALSE	FALSE	FALSE	17.49	negative		CHV
160	Nurse	negative	noMedsNotNeeded	male	thirtyFiveKgAndAbove				yes	FALSE	FALSE	FALSE	TRUE	TRUE	TRUE	FALSE	FALSE	FALSE	FALSE	TRUE	16.76	negative		Private Clinic
320	CHV	positive	yes	male	thirtyFiveKgAndAbove				no	TRUE	FALSE	FALSE	FALSE	TRUE	TRUE	FALSE	FALSE	FALSE	FALSE	FALSE	1654.24	positive		CHV
266	CHV	negative	noMedsNotNeeded	female	thirtyFiveKgAndAbove				yes	FALSE	FALSE	FALSE	TRUE	TRUE	TRUE	TRUE	FALSE	FALSE	FALSE	FALSE	15.98	negative		CHV
203	CHV	positive	yes	female	thirtyFiveKgAndAbove				yes	FALSE	FALSE	FALSE	TRUE	FALSE	FALSE	FALSE	FALSE	FALSE	FALSE	FALSE	16.7	positive		CHV
320	CHV	positive	yes	female	thirtyFiveKgAndAbove				no	FALSE	FALSE	FALSE	FALSE	FALSE	TRUE	FALSE	TRUE	FALSE	FALSE	FALSE	15.79	positive		CHV
32	Lab Technician	negative	noMedsNotNeeded	female	thirtyFiveKgAndAbove				no	FALSE	FALSE	TRUE	TRUE	TRUE	TRUE	TRUE	FALSE	FALSE	FALSE	FALSE	26.98	negative		Private Clinic
160	Nurse	negative	yes	male	thirtyFiveKgAndAbove	Sicklooking			yes	FALSE	FALSE	TRUE	TRUE	TRUE	TRUE	TRUE	FALSE	FALSE	FALSE	FALSE	53.65	negative		Private Clinic
277	Nurse	positive	yes	male	thirtyFiveKgAndAbove				no	TRUE	FALSE	FALSE	TRUE	TRUE	FALSE	FALSE	FALSE	FALSE	FALSE	FALSE	91.54	negative		Private Clinic
320	CHV	positive	yes	male	thirtyFiveKgAndAbove				no	TRUE	FALSE	FALSE	FALSE	TRUE	FALSE	FALSE	TRUE	FALSE	FALSE	FALSE	18.12	positive		CHV
166	CHV	positive	yes	female	thirtyFiveKgAndAbove				no	TRUE	FALSE	FALSE	TRUE	TRUE	FALSE	FALSE	TRUE	TRUE	FALSE	FALSE	15.83	positive		CHV
320	CHV	negative	noMedsNotNeeded	male	thirtyFiveKgAndAbove				no	FALSE	FALSE	TRUE	FALSE	TRUE	FALSE	FALSE	FALSE	FALSE	FALSE	FALSE	16.5	negative		CHV
9	CHV	negative	noMedsNotNeeded	male	thirtyFiveKgAndAbove				no	FALSE	FALSE	FALSE	TRUE	TRUE	TRUE	FALSE	FALSE	FALSE	FALSE	FALSE	19.16	negative		CHV
189	CHV	negative	noMedsNotNeeded	female	thirtyFiveKgAndAbove				no	TRUE	FALSE	FALSE	FALSE	TRUE	TRUE	FALSE	FALSE	FALSE	FALSE	FALSE	21.06	cant_tell		CHV
13	CHV	negative	noMedsNotNeeded	female	thirtyFiveKgAndAbove				yes	TRUE	FALSE	TRUE	TRUE	TRUE	FALSE	FALSE	FALSE	FALSE	FALSE	FALSE	17.15	negative		CHV
19	CHV	negative	noMedsNotNeeded	female	thirtyFiveKgAndAbove				no	TRUE	FALSE	FALSE	FALSE	FALSE	FALSE	FALSE	TRUE	FALSE	FALSE	FALSE	15.76	negative		CHV
80	CHV	positive	yes	female	thirtyFiveKgAndAbove				yes	TRUE	FALSE	FALSE	TRUE	TRUE	FALSE	FALSE	TRUE	FALSE	FALSE	FALSE	16.24	positive		CHV
9	CHV	positive	yes	female	thirtyFiveKgAndAbove				no	TRUE	FALSE	TRUE	TRUE	TRUE	TRUE	TRUE	FALSE	FALSE	FALSE	FALSE	16.36	positive		CHV
19	CHV	negative	noMedsNotNeeded	male	thirtyFiveKgAndAbove				no	TRUE	FALSE	FALSE	TRUE	FALSE	TRUE	TRUE	FALSE	FALSE	FALSE	FALSE	19.17	negative		CHV
23	CHV	positive	yes	male	thirtyFiveKgAndAbove				no	TRUE	FALSE	FALSE	FALSE	TRUE	TRUE	FALSE	FALSE	FALSE	FALSE	FALSE	16.42	positive	duplicate-A-23	CHV
263	CHV	negative	noMedsNotNeeded	female	thirtyFiveKgAndAbove				yes	FALSE	FALSE	TRUE	TRUE	TRUE	FALSE	FALSE	FALSE	FALSE	FALSE	FALSE	20.32	negative		CHV
201	Lab Technician	negative	noMedsNotAvailable	female	thirtyFiveKgAndAbove			no	no	FALSE	FALSE	FALSE	FALSE	TRUE	FALSE	FALSE	TRUE	TRUE	FALSE	FALSE	38.49	negative		Private Clinic
189	CHV	positive	yes	male	thirtyFiveKgAndAbove				no	TRUE	FALSE	FALSE	TRUE	FALSE	FALSE	FALSE	TRUE	FALSE	FALSE	FALSE	17.07	negative		CHV
134	CHV	positive	yes	female	fifteenLessThan25kg				yes	TRUE	FALSE	TRUE	TRUE	TRUE	TRUE	TRUE	TRUE	FALSE	FALSE	FALSE	20.64	cant_tell		CHV
301	CHV	positive	yes	male	fifteenLessThan25kg				no	TRUE	FALSE	FALSE	FALSE	TRUE	FALSE	FALSE	TRUE	FALSE	FALSE	FALSE	16.43	positive		CHV
322	Lab Technician	negative	noMedsNotNeeded	male	thirtyFiveKgAndAbove				yes	FALSE	FALSE	FALSE	FALSE	TRUE	TRUE	TRUE	FALSE	FALSE	FALSE	FALSE	335.71	cant_tell		Private Clinic
240	CHV	negative	noMedsNotNeeded	female	thirtyFiveKgAndAbove				no	FALSE	FALSE	FALSE	TRUE	TRUE	TRUE	FALSE	FALSE	FALSE	FALSE	FALSE	17.5	negative		CHV
208	CHV	positive	yes	female	twentyFiveLessThan35kg				yes	TRUE	FALSE	TRUE	TRUE	TRUE	FALSE	FALSE	FALSE	FALSE	FALSE	FALSE	16.88	positive		CHV
280	CHV	negative	noMedsNotNeeded	female	fifteenLessThan25kg				yes	TRUE	FALSE	FALSE	FALSE	TRUE	TRUE	FALSE	FALSE	FALSE	FALSE	FALSE	1302.1	negative		CHV
127	CHV	positive	yes	female	thirtyFiveKgAndAbove				yes	TRUE	FALSE	TRUE	TRUE	TRUE	TRUE	FALSE	FALSE	FALSE	FALSE	FALSE	17.34			CHV
208	CHV	positive	yes	female	twentyFiveLessThan35kg				no	TRUE	FALSE	TRUE	TRUE	TRUE	FALSE	FALSE	FALSE	FALSE	FALSE	FALSE	16.12	positive		CHV
241	CHV	negative	noMedsNotNeeded	female	thirtyFiveKgAndAbove				no	TRUE	FALSE	TRUE	TRUE	TRUE	TRUE	FALSE	FALSE	FALSE	FALSE	FALSE	18.16	negative		CHV
75	CHV	positive	yes	female	thirtyFiveKgAndAbove				no	TRUE	FALSE	FALSE	FALSE	TRUE	TRUE	FALSE	FALSE	FALSE	FALSE	FALSE	19.39	cant_tell	duplicate-A-75	CHV
97	Nurse	negative	noMedsNotNeeded	female	thirtyFiveKgAndAbove				yes	FALSE	FALSE	FALSE	FALSE	TRUE	FALSE	FALSE	FALSE	FALSE	FALSE	TRUE	16.42	negative	duplicate-C-97	Private Clinic
174	Lab Technician	negative	noMedsNotNeeded	female	thirtyFiveKgAndAbove				yes	FALSE	FALSE	FALSE	FALSE	TRUE	FALSE	FALSE	FALSE	FALSE	FALSE	FALSE	22.36	negative		Private Clinic
275	CHV	positive	yes	female	thirtyFiveKgAndAbove				no	TRUE	FALSE	TRUE	TRUE	TRUE	TRUE	TRUE	FALSE	FALSE	FALSE	FALSE	18.35	cant_tell		CHV
97	Nurse	negative	noMedsNotNeeded	female	thirtyFiveKgAndAbove				yes	FALSE	FALSE	FALSE	TRUE	TRUE	FALSE	FALSE	FALSE	FALSE	FALSE	FALSE	18.59	negative	duplicate-C-97	Private Clinic
74	CHV	positive	yes	female	twentyFiveLessThan35kg				no	TRUE	FALSE	TRUE	FALSE	TRUE	TRUE	FALSE	FALSE	FALSE	FALSE	FALSE	15.7	positive		CHV
166	CHV	negative	noMedsNotNeeded	female	thirtyFiveKgAndAbove				no	TRUE	FALSE	FALSE	TRUE	TRUE	FALSE	FALSE	TRUE	FALSE	FALSE	FALSE	15.6	cant_tell		CHV
13	CHV	positive	yes	female	thirtyFiveKgAndAbove				no	TRUE	FALSE	FALSE	TRUE	TRUE	FALSE	FALSE	FALSE	FALSE	FALSE	FALSE	17.97	positive		CHV
73	CHV	positive	yes	female	thirtyFiveKgAndAbove				yes	TRUE	FALSE	FALSE	TRUE	FALSE	FALSE	FALSE	FALSE	FALSE	FALSE	FALSE	19.57	positive		CHV
97	Nurse	negative	noMedsNotNeeded	female	thirtyFiveKgAndAbove				no	FALSE	FALSE	FALSE	FALSE	TRUE	FALSE	FALSE	FALSE	TRUE	FALSE	FALSE	15.58	negative	duplicate-C-97	Private Clinic
97	Nurse	negative	noMedsNotNeeded	male	thirtyFiveKgAndAbove				yes	TRUE	FALSE	FALSE	TRUE	FALSE	FALSE	FALSE	FALSE	FALSE	FALSE	FALSE	15.96	negative	duplicate-C-97	Private Clinic
73	CHV	positive	yes	male	thirtyFiveKgAndAbove				no	TRUE	FALSE	FALSE	FALSE	TRUE	FALSE	FALSE	FALSE	FALSE	FALSE	FALSE	16.78	positive		CHV
78	CHV	positive	yes	female	thirtyFiveKgAndAbove				no	TRUE	FALSE	FALSE	FALSE	TRUE	FALSE	TRUE	FALSE	FALSE	FALSE	FALSE	16.33	positive		CHV
172	CHV			female	twentyFiveLessThan35kg				no	FALSE	FALSE	FALSE	FALSE	TRUE	FALSE	FALSE	TRUE	FALSE	FALSE	FALSE	1704.96	cant_tell		CHV
214	CHV	negative	noMedsNotNeeded	male	thirtyFiveKgAndAbove				no	TRUE	FALSE	FALSE	TRUE	TRUE	TRUE	FALSE	FALSE	FALSE	FALSE	FALSE	16.66	negative		CHV
194	CHV	positive	yes	female	thirtyFiveKgAndAbove				no	TRUE	FALSE	FALSE	FALSE	FALSE	FALSE	FALSE	FALSE	FALSE	FALSE	FALSE	59.97	negative		CHV
109	CHV	negative	noMedsNotNeeded	female	twentyFiveLessThan35kg				no	TRUE	FALSE	FALSE	FALSE	TRUE	TRUE	FALSE	FALSE	FALSE	TRUE	FALSE	16.21	negative		CHV
18	CHV	positive	yes	female	twentyFiveLessThan35kg				no	TRUE	FALSE	FALSE	FALSE	TRUE	TRUE	FALSE	FALSE	FALSE	FALSE	FALSE	15.91	positive		CHV
124	CHV	positive	yes	female	thirtyFiveKgAndAbove				yes	TRUE	FALSE	FALSE	TRUE	TRUE	FALSE	FALSE	TRUE	FALSE	FALSE	FALSE	23.05	positive		CHV
275	CHV	positive	yes	male	thirtyFiveKgAndAbove				no	TRUE	FALSE	TRUE	TRUE	TRUE	TRUE	TRUE	FALSE	FALSE	FALSE	FALSE	41.59	cant_tell		CHV
124	CHV	positive	yes	female	twentyFiveLessThan35kg				yes	TRUE	FALSE	FALSE	TRUE	TRUE	FALSE	FALSE	TRUE	FALSE	FALSE	FALSE	18.13	positive		CHV
108	Clinical Officer	positive	yes	female	thirtyFiveKgAndAbove				no	FALSE	FALSE	TRUE	TRUE	TRUE	FALSE	FALSE	FALSE	FALSE	FALSE	FALSE	21.63	positive		Private Clinic
111	CHV	positive	yes	male	thirtyFiveKgAndAbove				no	TRUE	FALSE	FALSE	FALSE	TRUE	TRUE	TRUE	FALSE	FALSE	FALSE	FALSE	17.02	positive		CHV
108	Clinical Officer	negative	noMedsNotNeeded	male	thirtyFiveKgAndAbove				yes	FALSE	FALSE	FALSE	FALSE	TRUE	FALSE	FALSE	TRUE	FALSE	FALSE	FALSE	24.37	negative		Private Clinic
80	CHV	positive	yes	male	thirtyFiveKgAndAbove				no	TRUE	FALSE	FALSE	FALSE	TRUE	TRUE	FALSE	TRUE	FALSE	FALSE	FALSE	27.87	positive	duplicate-A-80	CHV
80	CHV	positive	yes	male	twentyFiveLessThan35kg				no	TRUE	FALSE	FALSE	TRUE	TRUE	TRUE	FALSE	FALSE	FALSE	FALSE	FALSE	15.73	positive	duplicate-A-80	CHV
300	CHV	positive	yes	female	thirtyFiveKgAndAbove				yes	TRUE	FALSE	FALSE	TRUE	TRUE	TRUE	FALSE	FALSE	FALSE	FALSE	FALSE	40.39	cant_tell		CHV
90	CHV	negative	noMedsNotNeeded	female	thirtyFiveKgAndAbove				no	TRUE	FALSE	FALSE	FALSE	TRUE	TRUE	TRUE	FALSE	FALSE	FALSE	FALSE	26.78	cant_tell		CHV
59	CHV	negative	noMedsNotNeeded	female	thirtyFiveKgAndAbove				yes	TRUE	FALSE	FALSE	TRUE	FALSE	FALSE	FALSE	FALSE	FALSE	FALSE	FALSE	17.81	negative		CHV
280	CHV	positive	yes	male	twentyFiveLessThan35kg				no	TRUE	FALSE	FALSE	TRUE	TRUE	TRUE	FALSE	FALSE	FALSE	FALSE	FALSE	61.72	positive		CHV
61	CHV	negative	noMedsNotNeeded	male	thirtyFiveKgAndAbove				yes	TRUE	FALSE	TRUE	TRUE	TRUE	FALSE	FALSE	FALSE	FALSE	FALSE	FALSE	15.92	negative		CHV
84	CHV	negative	noMedsNotNeeded	female	thirtyFiveKgAndAbove				no	FALSE	FALSE	FALSE	FALSE	TRUE	FALSE	FALSE	FALSE	FALSE	FALSE	FALSE	17.19	cant_tell		CHV
285	CHV	positive	yes	female	thirtyFiveKgAndAbove				yes	TRUE	FALSE	TRUE	TRUE	TRUE	FALSE	FALSE	FALSE	FALSE	FALSE	FALSE	16.57	positive		CHV
90	CHV	positive	yes	male	thirtyFiveKgAndAbove				no	TRUE	FALSE	FALSE	FALSE	TRUE	TRUE	FALSE	FALSE	FALSE	FALSE	FALSE	24.29	positive		CHV
160	Nurse	negative	noMedsNotNeeded	male	thirtyFiveKgAndAbove				yes	FALSE	FALSE	TRUE	TRUE	TRUE	TRUE	FALSE	FALSE	FALSE	FALSE	FALSE	16.44	negative		Private Clinic
217	CHV	negative	noMedsNotNeeded	female	thirtyFiveKgAndAbove				no	TRUE	FALSE	FALSE	TRUE	TRUE	FALSE	FALSE	TRUE	FALSE	FALSE	FALSE	2426.1			CHV
323	Lab Technician	negative	yes	female	thirtyFiveKgAndAbove	Microscopy positive			no	FALSE	FALSE	FALSE	TRUE	FALSE	FALSE	FALSE	FALSE	FALSE	FALSE	FALSE	23.09	negative		Private Clinic
217	CHV	positive	yes	female	thirtyFiveKgAndAbove				no	TRUE	FALSE	TRUE	TRUE	TRUE	TRUE	FALSE	FALSE	FALSE	TRUE	FALSE	29.35			CHV
69	CHV	negative	noMedsNotNeeded	female	thirtyFiveKgAndAbove				no	TRUE	FALSE	TRUE	FALSE	TRUE	FALSE	FALSE	FALSE	FALSE	FALSE	FALSE	37.74	negative		CHV
90	CHV	positive	yes	female	thirtyFiveKgAndAbove				no	TRUE	FALSE	FALSE	FALSE	TRUE	FALSE	TRUE	FALSE	FALSE	FALSE	FALSE	16.99	negative		CHV
274	CHV	negative	noMedsNotNeeded	female	thirtyFiveKgAndAbove				no	TRUE	FALSE	FALSE	TRUE	TRUE	TRUE	FALSE	FALSE	FALSE	FALSE	FALSE	17.57		duplicate-B-274	CHV
217	CHV	negative	noMedsNotNeeded	male	thirtyFiveKgAndAbove				no	FALSE	FALSE	TRUE	FALSE	TRUE	FALSE	FALSE	FALSE	FALSE	FALSE	FALSE	15.99			CHV
61	CHV	negative	noMedsNotNeeded	male	thirtyFiveKgAndAbove				no	TRUE	FALSE	FALSE	TRUE	TRUE	FALSE	FALSE	FALSE	FALSE	FALSE	FALSE	16.16	negative		CHV
32	Lab Technician	negative	noMedsNotNeeded	female	thirtyFiveKgAndAbove				no	TRUE	FALSE	FALSE	TRUE	TRUE	TRUE	FALSE	FALSE	FALSE	FALSE	FALSE	16.79	negative		Private Clinic
323	Lab Technician	negative	noMedsNotNeeded	female	thirtyFiveKgAndAbove				no	FALSE	FALSE	TRUE	FALSE	FALSE	FALSE	TRUE	FALSE	FALSE	FALSE	FALSE	15.78	negative		Private Clinic
174	Lab Technician	negative	noMedsNotNeeded	female	thirtyFiveKgAndAbove				no	FALSE	FALSE	FALSE	TRUE	FALSE	TRUE	FALSE	FALSE	FALSE	FALSE	FALSE	19.77	negative		Private Clinic
201	Lab Technician	negative	noMedsNotAvailable	male	thirtyFiveKgAndAbove			no	yes	FALSE	FALSE	TRUE	TRUE	TRUE	FALSE	FALSE	FALSE	FALSE	FALSE	FALSE	16.46	negative		Private Clinic
274	CHV	positive	yes	male	thirtyFiveKgAndAbove				no	FALSE	FALSE	FALSE	TRUE	TRUE	TRUE	FALSE	FALSE	FALSE	FALSE	FALSE	21.98	positive		CHV
230	CHV	positive	yes	female	thirtyFiveKgAndAbove				no	TRUE	FALSE	FALSE	TRUE	TRUE	FALSE	TRUE	TRUE	FALSE	FALSE	FALSE	16.89	positive		CHV
123	CHV	negative	noMedsNotNeeded	female	twentyFiveLessThan35kg				no	TRUE	FALSE	TRUE	FALSE	TRUE	TRUE	FALSE	FALSE	FALSE	FALSE	FALSE	23.25	negative		CHV
160	Nurse	negative	yes	male	thirtyFiveKgAndAbove	For prophylaxis			yes	TRUE	FALSE	TRUE	TRUE	TRUE	TRUE	FALSE	FALSE	FALSE	FALSE	FALSE	25.24	negative		Private Clinic
323	Lab Technician	negative	noMedsNotNeeded	female	thirtyFiveKgAndAbove				no	FALSE	FALSE	FALSE	FALSE	FALSE	FALSE	FALSE	FALSE	TRUE	FALSE	TRUE	25.3	negative		Private Clinic
201	Lab Technician	negative	noMedsNotAvailable	male	thirtyFiveKgAndAbove			no	yes	FALSE	FALSE	FALSE	FALSE	TRUE	FALSE	FALSE	FALSE	FALSE	FALSE	FALSE	17.33	negative		Private Clinic
277	Nurse	negative	noMedsNotNeeded	female	thirtyFiveKgAndAbove				yes	TRUE	FALSE	FALSE	TRUE	TRUE	FALSE	FALSE	FALSE	FALSE	FALSE	FALSE	28.85	negative		Private Clinic
250	CHV	negative	noMedsNotNeeded	female	thirtyFiveKgAndAbove				no	FALSE	FALSE	FALSE	FALSE	TRUE	TRUE	TRUE	FALSE	FALSE	FALSE	FALSE	17.97	cant_tell		CHV
213	CHV	negative	noMedsNotNeeded	male	thirtyFiveKgAndAbove				no	TRUE	FALSE	FALSE	TRUE	TRUE	TRUE	FALSE	FALSE	FALSE	FALSE	FALSE	16.22	negative		CHV
51	CHV	negative	noMedsNotNeeded	female	thirtyFiveKgAndAbove				no	TRUE	FALSE	FALSE	TRUE	TRUE	FALSE	FALSE	FALSE	FALSE	FALSE	FALSE	17.64	negative		CHV
251	CHV	negative	noMedsNotNeeded	female	twentyFiveLessThan35kg				yes	TRUE	FALSE	TRUE	TRUE	TRUE	TRUE	TRUE	TRUE	TRUE	FALSE	FALSE	23.81	negative		CHV
274	CHV	negative	noMedsNotNeeded	female	thirtyFiveKgAndAbove				yes	FALSE	FALSE	TRUE	FALSE	TRUE	TRUE	FALSE	FALSE	FALSE	FALSE	FALSE	17.11	negative	duplicate-B-274	CHV
253	CHV	positive	yes	female	thirtyFiveKgAndAbove				no	TRUE	FALSE	FALSE	FALSE	TRUE	FALSE	TRUE	FALSE	TRUE	FALSE	FALSE	19.1	positive		CHV
205	Lab Technician	negative	noMedsNotNeeded	female	thirtyFiveKgAndAbove				no	TRUE	FALSE	FALSE	FALSE	FALSE	FALSE	FALSE	FALSE	FALSE	FALSE	FALSE	17.17	negative		Private Clinic
283	Lab Technician	negative	noMedsNotNeeded	female	thirtyFiveKgAndAbove				no	FALSE	FALSE	FALSE	FALSE	TRUE	FALSE	FALSE	FALSE	FALSE	FALSE	FALSE	36.15	negative		Private Clinic
201	Lab Technician	negative	noMedsNotAvailable	female	thirtyFiveKgAndAbove			no	no	TRUE	FALSE	TRUE	FALSE	TRUE	FALSE	FALSE	FALSE	FALSE	FALSE	FALSE	18.28	negative		Private Clinic
24	CHV	negative	noMedsNotNeeded	female	thirtyFiveKgAndAbove				no	TRUE	FALSE	FALSE	TRUE	TRUE	FALSE	FALSE	FALSE	FALSE	FALSE	FALSE	15.95	negative		CHV
101	Clinical Officer	negative	noMedsNotNeeded	female	thirtyFiveKgAndAbove				no	FALSE	FALSE	FALSE	FALSE	FALSE	TRUE	TRUE	FALSE	FALSE	FALSE	FALSE	25.26	negative		Private Clinic
323	Lab Technician	negative	yes	female	thirtyFiveKgAndAbove	Microscopy positive			no	TRUE	FALSE	FALSE	TRUE	TRUE	FALSE	FALSE	FALSE	FALSE	FALSE	FALSE	28.34	negative		Private Clinic
283	Lab Technician	negative	noMedsNotNeeded	male	thirtyFiveKgAndAbove				no	FALSE	FALSE	FALSE	FALSE	TRUE	FALSE	FALSE	FALSE	FALSE	FALSE	FALSE	15.51	negative		Private Clinic
302	CHV	negative	noMedsNotNeeded	female	thirtyFiveKgAndAbove				no	TRUE	FALSE	FALSE	FALSE	TRUE	FALSE	TRUE	TRUE	TRUE	FALSE	FALSE	16.32			CHV
216	Lab Technician	positive	yes	male	thirtyFiveKgAndAbove				no	FALSE	FALSE	TRUE	TRUE	TRUE	TRUE	FALSE	FALSE	FALSE	FALSE	FALSE	2672.61	positive		Private Clinic
253	CHV	negative	noMedsNotNeeded	female	thirtyFiveKgAndAbove				yes	TRUE	FALSE	FALSE	FALSE	TRUE	TRUE	TRUE	FALSE	FALSE	FALSE	FALSE	17.29	negative		CHV
101	Clinical Officer	negative	noMedsNotNeeded	male	thirtyFiveKgAndAbove				yes	FALSE	FALSE	FALSE	TRUE	TRUE	TRUE	FALSE	FALSE	FALSE	FALSE	FALSE	16.1	negative		Private Clinic
11	CHV	positive	yes	female	thirtyFiveKgAndAbove				no	TRUE	FALSE	TRUE	TRUE	TRUE	FALSE	FALSE	FALSE	FALSE	FALSE	FALSE	15.96	positive	duplicate-B-11	CHV
251	CHV	negative	noMedsNotNeeded	female	twentyFiveLessThan35kg				no	TRUE	FALSE	TRUE	TRUE	TRUE	TRUE	TRUE	TRUE	TRUE	FALSE	FALSE	15.78	negative		CHV
216	Lab Technician	negative	noMedsNotNeeded	male	thirtyFiveKgAndAbove				yes	FALSE	FALSE	FALSE	TRUE	TRUE	FALSE	FALSE	FALSE	FALSE	FALSE	FALSE	16.38	negative		Private Clinic
283	Lab Technician	positive	yes	female	thirtyFiveKgAndAbove				yes	FALSE	FALSE	FALSE	TRUE	TRUE	TRUE	FALSE	FALSE	FALSE	FALSE	FALSE	18.94	positive		Private Clinic
294	CHV	negative	noMedsNotNeeded	female	thirtyFiveKgAndAbove				no	FALSE	FALSE	FALSE	TRUE	TRUE	TRUE	FALSE	TRUE	FALSE	FALSE	FALSE	16.36	negative		CHV
68	CHV	negative	noMedsNotNeeded	female	thirtyFiveKgAndAbove				no	FALSE	FALSE	TRUE	TRUE	TRUE	FALSE	FALSE	FALSE	FALSE	FALSE	FALSE	19.2	cant_tell		CHV
11	CHV	positive	yes	male	thirtyFiveKgAndAbove				no	TRUE	FALSE	FALSE	FALSE	TRUE	FALSE	TRUE	TRUE	FALSE	FALSE	FALSE	15.51	positive	duplicate-B-11	CHV
201	Lab Technician	negative	noMedsNotAvailable	male	twentyFiveLessThan35kg			no	no	FALSE	FALSE	FALSE	TRUE	TRUE	FALSE	TRUE	TRUE	FALSE	FALSE	FALSE	17.86	negative		Private Clinic
253	CHV	negative	noMedsNotNeeded	female	thirtyFiveKgAndAbove				no	TRUE	FALSE	TRUE	FALSE	TRUE	TRUE	TRUE	FALSE	FALSE	FALSE	FALSE	19.36	negative		CHV
317	CHV	positive	yes	female	thirtyFiveKgAndAbove				no	TRUE	FALSE	FALSE	TRUE	TRUE	FALSE	TRUE	TRUE	FALSE	FALSE	FALSE	17.1	positive		CHV
178	CHV	negative	noMedsNotNeeded	male	thirtyFiveKgAndAbove				yes	TRUE	FALSE	TRUE	TRUE	TRUE	TRUE	FALSE	FALSE	FALSE	FALSE	FALSE	16.27	negative		CHV
11	CHV	positive	yes	female	thirtyFiveKgAndAbove				no	TRUE	FALSE	FALSE	FALSE	TRUE	TRUE	FALSE	TRUE	FALSE	FALSE	FALSE	15.95	positive	duplicate-B-11	CHV
302	CHV	negative	noMedsNotNeeded	male	thirtyFiveKgAndAbove				no	TRUE	FALSE	FALSE	FALSE	TRUE	FALSE	TRUE	TRUE	TRUE	FALSE	FALSE	43.02			CHV
28	CHV	negative	noMedsNotNeeded	male	thirtyFiveKgAndAbove				no	FALSE	FALSE	FALSE	FALSE	TRUE	FALSE	TRUE	FALSE	FALSE	FALSE	FALSE	16.4			CHV
222	CHV	negative	noMedsNotNeeded	female	thirtyFiveKgAndAbove				yes	FALSE	FALSE	FALSE	TRUE	TRUE	TRUE	FALSE	FALSE	TRUE	FALSE	FALSE	16.22	negative		CHV
201	Lab Technician	negative	noMedsNotAvailable	male	thirtyFiveKgAndAbove			no	no	FALSE	FALSE	FALSE	FALSE	TRUE	FALSE	FALSE	FALSE	FALSE	FALSE	TRUE	25.78	negative		Private Clinic
283	Lab Technician	negative	noMedsNotNeeded	female	thirtyFiveKgAndAbove				no	FALSE	FALSE	FALSE	FALSE	TRUE	FALSE	FALSE	FALSE	FALSE	FALSE	FALSE	32.87	negative	duplicate-G-283	Private Clinic
11	CHV	positive	yes	male	thirtyFiveKgAndAbove				no	TRUE	FALSE	FALSE	FALSE	TRUE	FALSE	TRUE	TRUE	FALSE	FALSE	FALSE	15.47	positive	duplicate-B-11	CHV
178	CHV	negative	noMedsNotNeeded	female	thirtyFiveKgAndAbove				no	FALSE	FALSE	FALSE	TRUE	TRUE	FALSE	FALSE	FALSE	FALSE	FALSE	FALSE	15.96	negative		CHV
140	CHV	positive	yes	female	thirtyFiveKgAndAbove				no	FALSE	FALSE	FALSE	FALSE	TRUE	TRUE	FALSE	FALSE	FALSE	FALSE	FALSE	16.8	cant_tell		CHV
219	CHV	negative	noMedsNotNeeded	male	thirtyFiveKgAndAbove				no	TRUE	FALSE	TRUE	TRUE	TRUE	FALSE	FALSE	TRUE	FALSE	FALSE	FALSE	19.24	cant_tell		CHV
60	CHV	negative	noMedsNotNeeded	female	thirtyFiveKgAndAbove				no	TRUE	FALSE	FALSE	TRUE	FALSE	FALSE	TRUE	FALSE	FALSE	FALSE	FALSE	17.33	negative		CHV
64	CHV	positive	yes	male	thirtyFiveKgAndAbove				no	TRUE	FALSE	FALSE	TRUE	FALSE	FALSE	TRUE	FALSE	TRUE	FALSE	FALSE	16.98	cant_tell		CHV
222	CHV	negative	noMedsNotNeeded	female	twentyFiveLessThan35kg				no	TRUE	FALSE	FALSE	TRUE	TRUE	FALSE	FALSE	FALSE	FALSE	FALSE	FALSE	16.37	negative		CHV
323	Lab Technician	negative	yes	female	thirtyFiveKgAndAbove	Microscopy positive			no	FALSE	FALSE	FALSE	FALSE	TRUE	FALSE	FALSE	FALSE	FALSE	FALSE	TRUE	22.32	negative		Private Clinic
11	CHV	positive	yes	male	thirtyFiveKgAndAbove				no	TRUE	FALSE	FALSE	TRUE	TRUE	TRUE	FALSE	FALSE	FALSE	TRUE	FALSE	15.5	positive		CHV
294	CHV	positive	yes	male	twentyFiveLessThan35kg				no	FALSE	FALSE	FALSE	FALSE	TRUE	TRUE	TRUE	TRUE	FALSE	FALSE	FALSE	16.4	positive	duplicate-A-294	CHV
201	Lab Technician	negative	noMedsNotAvailable	female	thirtyFiveKgAndAbove			no	no	TRUE	FALSE	FALSE	FALSE	FALSE	FALSE	TRUE	TRUE	FALSE	FALSE	FALSE	25.95	negative		Private Clinic
60	CHV	positive	yes	female	thirtyFiveKgAndAbove				no	TRUE	FALSE	TRUE	TRUE	TRUE	FALSE	TRUE	FALSE	FALSE	TRUE	FALSE	16.4	positive		CHV
13	CHV	positive	yes	male	twentyFiveLessThan35kg				no	TRUE	FALSE	FALSE	FALSE	TRUE	FALSE	FALSE	TRUE	FALSE	FALSE	FALSE	15.87	positive		CHV
222	CHV	positive	yes	female	thirtyFiveKgAndAbove				no	TRUE	FALSE	FALSE	TRUE	TRUE	TRUE	FALSE	TRUE	FALSE	FALSE	FALSE	16.13	positive		CHV
294	CHV	negative	noMedsNotNeeded	female	thirtyFiveKgAndAbove				no	FALSE	FALSE	FALSE	TRUE	TRUE	TRUE	FALSE	TRUE	FALSE	FALSE	FALSE	16.31	negative		CHV
11	CHV	positive	yes	female	thirtyFiveKgAndAbove				no	TRUE	FALSE	TRUE	FALSE	TRUE	FALSE	TRUE	FALSE	FALSE	FALSE	FALSE	24.23	positive	duplicate-B-11	CHV
252	CHV	negative	noMedsNotNeeded	male	thirtyFiveKgAndAbove				no	FALSE	FALSE	TRUE	TRUE	TRUE	TRUE	TRUE	FALSE	FALSE	FALSE	FALSE	15.75	negative		CHV
317	CHV	negative	noMedsNotNeeded	female	thirtyFiveKgAndAbove				no	TRUE	FALSE	FALSE	TRUE	TRUE	FALSE	TRUE	TRUE	FALSE	FALSE	FALSE	15.64	negative		CHV
13	CHV	positive	yes	female	thirtyFiveKgAndAbove				no	TRUE	FALSE	FALSE	TRUE	TRUE	FALSE	FALSE	FALSE	FALSE	FALSE	FALSE	17.99	positive		CHV
185	CHV	positive	yes	male	twentyFiveLessThan35kg				no	TRUE	FALSE	FALSE	TRUE	TRUE	FALSE	FALSE	FALSE	FALSE	FALSE	FALSE	18.06	cant_tell		CHV
294	CHV	positive	yes	male	thirtyFiveKgAndAbove				no	FALSE	FALSE	FALSE	TRUE	TRUE	TRUE	TRUE	FALSE	FALSE	FALSE	FALSE	15.85	positive	duplicate-A-294	CHV
60	CHV	negative	noMedsNotNeeded	female	thirtyFiveKgAndAbove				no	TRUE	FALSE	FALSE	FALSE	TRUE	FALSE	TRUE	FALSE	FALSE	FALSE	FALSE	39.14	negative		CHV
84	CHV	positive	yes	female	thirtyFiveKgAndAbove				yes	TRUE	FALSE	FALSE	FALSE	TRUE	FALSE	FALSE	TRUE	FALSE	FALSE	FALSE	20.24	positive		CHV
283	Lab Technician	negative	noMedsNotNeeded	female	thirtyFiveKgAndAbove				no	FALSE	FALSE	FALSE	FALSE	TRUE	TRUE	FALSE	FALSE	FALSE	FALSE	FALSE	18.38	negative		Private Clinic
274	CHV	negative	noMedsNotNeeded	female	thirtyFiveKgAndAbove				no	TRUE	FALSE	TRUE	TRUE	FALSE	TRUE	FALSE	TRUE	FALSE	FALSE	FALSE	4322.13	negative		CHV
323	Lab Technician	negative	yes	male	thirtyFiveKgAndAbove	Microscopy positive			no	FALSE	FALSE	FALSE	FALSE	TRUE	FALSE	FALSE	FALSE	TRUE	FALSE	FALSE	16.83	negative		Private Clinic
99	Lab Technician	negative	noMedsNotNeeded	female	thirtyFiveKgAndAbove				no	FALSE	FALSE	FALSE	FALSE	TRUE	FALSE	FALSE	FALSE	FALSE	FALSE	FALSE	16.67	negative	duplicate-V-99	Private Clinic
305	CHV	positive	yes	female	twentyFiveLessThan35kg				no	FALSE	FALSE	FALSE	FALSE	TRUE	FALSE	FALSE	FALSE	FALSE	FALSE	FALSE	17.12	cant_tell		CHV
283	Lab Technician	negative	noMedsNotNeeded	male	thirtyFiveKgAndAbove				no	FALSE	FALSE	FALSE	TRUE	TRUE	FALSE	FALSE	FALSE	FALSE	FALSE	FALSE	17.01	negative	duplicate-H-283	Private Clinic
97	Nurse	positive	yes	female	thirtyFiveKgAndAbove				no	FALSE	FALSE	TRUE	FALSE	FALSE	FALSE	FALSE	FALSE	FALSE	FALSE	TRUE	17.11	positive		Private Clinic
230	CHV	negative	noMedsNotNeeded	female	thirtyFiveKgAndAbove				yes	FALSE	FALSE	FALSE	TRUE	TRUE	TRUE	FALSE	FALSE	TRUE	FALSE	FALSE	16.52	negative		CHV
185	CHV	negative	noMedsNotNeeded	female	thirtyFiveKgAndAbove				yes	TRUE	FALSE	FALSE	TRUE	TRUE	TRUE	FALSE	FALSE	FALSE	FALSE	FALSE	16.78	negative		CHV
99	Lab Technician	negative	noMedsNotNeeded	female	thirtyFiveKgAndAbove				yes	FALSE	FALSE	FALSE	FALSE	TRUE	FALSE	TRUE	FALSE	FALSE	FALSE	TRUE	16.2	negative	duplicate-V-99	Private Clinic
30	CHV	positive	yes	female	thirtyFiveKgAndAbove				no	TRUE	FALSE	TRUE	TRUE	TRUE	TRUE	FALSE	TRUE	FALSE	FALSE	FALSE	17.92	positive		Private Clinic
274	CHV	positive	yes	male	twentyFiveLessThan35kg				no	TRUE	FALSE	FALSE	FALSE	TRUE	TRUE	FALSE	TRUE	FALSE	FALSE	FALSE	17.02	positive		CHV
283	Lab Technician	negative	noMedsNotNeeded	male	thirtyFiveKgAndAbove				yes	FALSE	FALSE	FALSE	FALSE	TRUE	FALSE	FALSE	FALSE	FALSE	FALSE	FALSE	18.46	negative	duplicate-G-283	Private Clinic
123	CHV	negative	noMedsNotNeeded	female	thirtyFiveKgAndAbove				no	TRUE	FALSE	TRUE	FALSE	TRUE	FALSE	FALSE	FALSE	TRUE	FALSE	FALSE	18.54	negative		CHV
99	Lab Technician	negative	noMedsNotNeeded	male	thirtyFiveKgAndAbove				no	FALSE	FALSE	FALSE	FALSE	TRUE	FALSE	FALSE	FALSE	FALSE	FALSE	FALSE	16.36	negative	duplicate-V-99	Private Clinic
74	CHV	positive	yes	female	twentyFiveLessThan35kg				no	TRUE	FALSE	FALSE	TRUE	FALSE	TRUE	FALSE	FALSE	FALSE	FALSE	FALSE	16.81	positive		CHV
168	CHV	positive	yes	male	twentyFiveLessThan35kg				no	TRUE	FALSE	FALSE	TRUE	TRUE	FALSE	FALSE	FALSE	FALSE	FALSE	FALSE	16.71	positive		CHV
187	CHV	positive	yes	female	thirtyFiveKgAndAbove				no	TRUE	FALSE	FALSE	TRUE	FALSE	FALSE	FALSE	FALSE	FALSE	FALSE	FALSE	16.22	cant_tell		CHV
323	Lab Technician	negative	noMedsNotNeeded	female	thirtyFiveKgAndAbove				yes	FALSE	FALSE	FALSE	FALSE	FALSE	FALSE	TRUE	FALSE	FALSE	FALSE	TRUE	19.2	negative		Private Clinic
302	CHV	negative	noMedsNotNeeded	female	twentyFiveLessThan35kg				no	TRUE	FALSE	FALSE	FALSE	TRUE	FALSE	TRUE	TRUE	TRUE	FALSE	FALSE	161.88			CHV
283	Lab Technician	negative	noMedsNotNeeded	female	thirtyFiveKgAndAbove				no	FALSE	FALSE	FALSE	FALSE	TRUE	FALSE	FALSE	FALSE	FALSE	FALSE	FALSE	16.89	negative	duplicate-G-283	Private Clinic
216	Lab Technician	positive	yes	female	thirtyFiveKgAndAbove				no	FALSE	FALSE	TRUE	TRUE	TRUE	FALSE	TRUE	FALSE	FALSE	FALSE	FALSE	74.34	positive	duplicate-A-216	Private Clinic
99	Lab Technician	negative	noMedsNotNeeded	male	thirtyFiveKgAndAbove				yes	TRUE	FALSE	FALSE	TRUE	FALSE	FALSE	FALSE	FALSE	FALSE	FALSE	FALSE	15.53	negative		Private Clinic
174	Lab Technician	negative	noMedsNotNeeded	female	thirtyFiveKgAndAbove				yes	FALSE	FALSE	FALSE	TRUE	TRUE	FALSE	FALSE	FALSE	FALSE	FALSE	FALSE	17.48	negative		Private Clinic
30	CHV	positive	yes	male	thirtyFiveKgAndAbove				no	TRUE	FALSE	FALSE	FALSE	TRUE	FALSE	TRUE	TRUE	FALSE	FALSE	FALSE	18.16	positive		Private Clinic
41	CHV	positive	yes	female	twentyFiveLessThan35kg				no	TRUE	FALSE	FALSE	TRUE	TRUE	FALSE	FALSE	FALSE	FALSE	FALSE	FALSE	16.56	positive		CHV
130	CHV	positive	yes	male	thirtyFiveKgAndAbove				no	FALSE	FALSE	TRUE	TRUE	TRUE	FALSE	TRUE	FALSE	FALSE	FALSE	FALSE	16.77	positive		CHV
277	Nurse	positive	yes	female	thirtyFiveKgAndAbove				no	TRUE	FALSE	FALSE	TRUE	TRUE	FALSE	FALSE	FALSE	FALSE	FALSE	FALSE	32.41	positive		Private Clinic
101	Clinical Officer	negative	noMedsNotNeeded	female	thirtyFiveKgAndAbove				no	FALSE	FALSE	TRUE	TRUE	TRUE	FALSE	FALSE	FALSE	FALSE	FALSE	FALSE	16.46	negative		Private Clinic
283	Lab Technician	negative	noMedsNotNeeded	male	thirtyFiveKgAndAbove				no	TRUE	FALSE	FALSE	FALSE	TRUE	FALSE	FALSE	FALSE	FALSE	FALSE	FALSE	17.41	negative	duplicate-H-283	Private Clinic
99	Lab Technician	negative	noMedsNotNeeded	female	thirtyFiveKgAndAbove				no	FALSE	FALSE	FALSE	FALSE	TRUE	FALSE	FALSE	FALSE	FALSE	FALSE	FALSE	21.06	negative		Private Clinic
99	Lab Technician	negative	noMedsNotNeeded	female	thirtyFiveKgAndAbove				yes	TRUE	FALSE	FALSE	FALSE	FALSE	FALSE	FALSE	TRUE	FALSE	FALSE	FALSE	16.94	negative		Private Clinic
323	Lab Technician	negative	noMedsNotNeeded	male	thirtyFiveKgAndAbove				no	FALSE	FALSE	FALSE	FALSE	FALSE	TRUE	FALSE	FALSE	FALSE	FALSE	FALSE	19.23	negative		Private Clinic
277	Nurse	negative	noMedsNotNeeded	female	thirtyFiveKgAndAbove				no	TRUE	FALSE	FALSE	TRUE	TRUE	FALSE	FALSE	FALSE	FALSE	FALSE	FALSE	25.95	negative		Private Clinic
253	CHV	positive	yes	female	thirtyFiveKgAndAbove				yes	FALSE	FALSE	TRUE	FALSE	TRUE	FALSE	FALSE	FALSE	FALSE	FALSE	FALSE	18.03	cant_tell		CHV
323	Lab Technician	negative	noMedsNotNeeded	female	thirtyFiveKgAndAbove				no	FALSE	FALSE	FALSE	TRUE	FALSE	FALSE	FALSE	FALSE	FALSE	FALSE	FALSE	16.96	negative		Private Clinic
33	CHV	negative	noMedsNotNeeded	female	thirtyFiveKgAndAbove				no	FALSE	FALSE	FALSE	TRUE	FALSE	FALSE	TRUE	FALSE	FALSE	FALSE	FALSE	21.62	negative		CHV
19	CHV	negative	noMedsNotNeeded	male	thirtyFiveKgAndAbove				no	TRUE	FALSE	FALSE	FALSE	FALSE	TRUE	FALSE	TRUE	FALSE	FALSE	FALSE	16.11	negative		CHV
53	CHV	positive	yes	female	twentyFiveLessThan35kg				no	TRUE	FALSE	TRUE	TRUE	TRUE	TRUE	FALSE	FALSE	FALSE	FALSE	FALSE	19.65	cant_tell		CHV
323	Lab Technician	negative	noMedsNotNeeded	female	thirtyFiveKgAndAbove				no	FALSE	FALSE	FALSE	TRUE	FALSE	FALSE	FALSE	FALSE	FALSE	FALSE	FALSE	18.15	negative		Private Clinic
245	CHV	negative	noMedsNotNeeded	male	thirtyFiveKgAndAbove				no	TRUE	FALSE	FALSE	FALSE	FALSE	FALSE	FALSE	FALSE	FALSE	FALSE	FALSE	18.41	cant_tell		CHV
121	CHV	positive	yes	male	twentyFiveLessThan35kg				no	TRUE	FALSE	FALSE	TRUE	TRUE	FALSE	FALSE	FALSE	FALSE	FALSE	FALSE	21.13	positive		CHV
184	CHV	negative	noMedsNotNeeded	female	thirtyFiveKgAndAbove				no	TRUE	FALSE	TRUE	TRUE	TRUE	FALSE	FALSE	TRUE	FALSE	FALSE	FALSE	18.92	negative		CHV
323	Lab Technician	negative	yes	female	thirtyFiveKgAndAbove	Microscopy positive			no	FALSE	FALSE	TRUE	TRUE	TRUE	FALSE	TRUE	FALSE	FALSE	FALSE	FALSE	16.26	negative		Private Clinic
137	CHV	positive	yes	male	twentyFiveLessThan35kg				no	FALSE	FALSE	FALSE	TRUE	TRUE	TRUE	FALSE	FALSE	FALSE	FALSE	FALSE	15.53			CHV
44	CHV	positive	yes	male	thirtyFiveKgAndAbove				no	TRUE	FALSE	FALSE	TRUE	TRUE	TRUE	FALSE	FALSE	FALSE	FALSE	FALSE	18.28	cant_tell		CHV
300	CHV	negative	noMedsNotNeeded	female	thirtyFiveKgAndAbove				no	FALSE	FALSE	FALSE	TRUE	TRUE	TRUE	FALSE	FALSE	FALSE	FALSE	FALSE	18.02	cant_tell		CHV
53	CHV	positive	yes	female	thirtyFiveKgAndAbove				no	TRUE	FALSE	TRUE	TRUE	TRUE	TRUE	TRUE	TRUE	FALSE	FALSE	FALSE	19.99	cant_tell		CHV
102	CHV	negative	noMedsNotNeeded	female	thirtyFiveKgAndAbove				no	TRUE	FALSE	FALSE	TRUE	TRUE	FALSE	FALSE	FALSE	FALSE	FALSE	FALSE	27.15	invalid		CHV
235	CHV	positive	yes	female	thirtyFiveKgAndAbove				no	FALSE	FALSE	FALSE	TRUE	TRUE	TRUE	FALSE	FALSE	TRUE	FALSE	FALSE	25.85	positive		CHV
290	CHV	negative	noMedsNotNeeded	female	thirtyFiveKgAndAbove				yes	TRUE	FALSE	TRUE	TRUE	TRUE	TRUE	TRUE	FALSE	FALSE	FALSE	FALSE	17.65	negative		CHV
86	CHV	positive	yes	male	twentyFiveLessThan35kg				no	TRUE	FALSE	TRUE	FALSE	TRUE	FALSE	FALSE	FALSE	FALSE	FALSE	FALSE	15.85	cant_tell		CHV
241	CHV	positive	yes	male	twentyFiveLessThan35kg				yes	TRUE	FALSE	TRUE	TRUE	TRUE	TRUE	FALSE	FALSE	FALSE	FALSE	FALSE	17.49	positive		CHV
131	CHV	negative	noMedsNotNeeded	female	thirtyFiveKgAndAbove				yes	TRUE	FALSE	TRUE	TRUE	TRUE	FALSE	FALSE	FALSE	FALSE	FALSE	FALSE	19.03	negative		CHV
86	CHV	negative	noMedsNotNeeded	male	twentyFiveLessThan35kg				yes	FALSE	FALSE	TRUE	FALSE	TRUE	TRUE	FALSE	FALSE	FALSE	FALSE	FALSE	17.07	cant_tell		CHV
73	CHV	positive	yes	female	thirtyFiveKgAndAbove				no	FALSE	FALSE	FALSE	TRUE	TRUE	FALSE	FALSE	FALSE	FALSE	FALSE	FALSE	15.59	positive		CHV
216	Lab Technician	positive	yes	male	thirtyFiveKgAndAbove				no	FALSE	FALSE	TRUE	TRUE	TRUE	FALSE	FALSE	FALSE	FALSE	FALSE	FALSE	992.1	positive		Private Clinic
89	CHV	negative	noMedsNotNeeded	male	thirtyFiveKgAndAbove				no	FALSE	FALSE	FALSE	FALSE	TRUE	FALSE	TRUE	TRUE	FALSE	FALSE	FALSE	15.96	negative		CHV
140	CHV	negative	noMedsNotNeeded	female	thirtyFiveKgAndAbove				no	FALSE	FALSE	FALSE	TRUE	FALSE	TRUE	FALSE	FALSE	FALSE	FALSE	FALSE	20.76	negative		CHV
216	Lab Technician	negative	noMedsNotNeeded	female	thirtyFiveKgAndAbove				no	FALSE	FALSE	TRUE	TRUE	TRUE	TRUE	FALSE	FALSE	FALSE	FALSE	FALSE	16.62	negative		Private Clinic
189	CHV	negative	noMedsNotNeeded	male	thirtyFiveKgAndAbove				no	FALSE	FALSE	FALSE	FALSE	FALSE	FALSE	FALSE	TRUE	TRUE	FALSE	FALSE	30.94	negative		CHV
99	Lab Technician	positive	yes	female	thirtyFiveKgAndAbove				yes	FALSE	FALSE	FALSE	FALSE	TRUE	FALSE	TRUE	TRUE	FALSE	FALSE	FALSE	22.73	positive	duplicate-W-99	Private Clinic
323	Lab Technician	negative	noMedsNotNeeded	female	thirtyFiveKgAndAbove				no	FALSE	FALSE	FALSE	FALSE	TRUE	FALSE	FALSE	FALSE	FALSE	FALSE	FALSE	17.27	negative		Private Clinic
68	CHV	positive	yes	male	thirtyFiveKgAndAbove				no	FALSE	FALSE	TRUE	TRUE	TRUE	TRUE	FALSE	FALSE	FALSE	FALSE	FALSE	16.29	cant_tell		CHV
298	CHV	negative	noMedsNotNeeded	male	thirtyFiveKgAndAbove				no	TRUE	FALSE	FALSE	TRUE	TRUE	TRUE	FALSE	FALSE	FALSE	FALSE	FALSE	16.31	negative		CHV
254	CHV	negative	noMedsNotNeeded	male	thirtyFiveKgAndAbove				yes	FALSE	FALSE	FALSE	TRUE	TRUE	TRUE	TRUE	FALSE	FALSE	FALSE	FALSE	22.92	cant_tell		CHV
99	Lab Technician	positive	yes	male	thirtyFiveKgAndAbove				yes	TRUE	FALSE	FALSE	TRUE	TRUE	FALSE	FALSE	FALSE	FALSE	FALSE	FALSE	23.89	positive	duplicate-W-99	Private Clinic
84	CHV	negative	noMedsNotNeeded	female	thirtyFiveKgAndAbove				yes	FALSE	FALSE	FALSE	TRUE	TRUE	FALSE	FALSE	FALSE	FALSE	FALSE	FALSE	21.66	negative		CHV
298	CHV	positive	yes	female	twentyFiveLessThan35kg				no	TRUE	FALSE	FALSE	FALSE	TRUE	FALSE	FALSE	FALSE	FALSE	FALSE	FALSE	16.03	positive		CHV
230	CHV	negative	noMedsNotNeeded	male	thirtyFiveKgAndAbove				no	TRUE	FALSE	FALSE	TRUE	TRUE	TRUE	TRUE	FALSE	FALSE	FALSE	FALSE	33.22			CHV
201	Lab Technician	positive	noMedsNotAvailable	male	thirtyFiveKgAndAbove			no	no	TRUE	FALSE	TRUE	TRUE	TRUE	FALSE	FALSE	TRUE	FALSE	FALSE	FALSE	20.86	positive		Private Clinic
150	CHV	positive	yes	female	thirtyFiveKgAndAbove				no	TRUE	FALSE	TRUE	FALSE	TRUE	FALSE	TRUE	FALSE	FALSE	FALSE	FALSE	17.18	positive		CHV
99	Lab Technician	positive	yes	female	thirtyFiveKgAndAbove				yes	TRUE	FALSE	FALSE	FALSE	FALSE	FALSE	FALSE	TRUE	FALSE	FALSE	FALSE	16.21	positive	duplicate-W-99	Private Clinic
59	CHV	negative	noMedsNotNeeded	female	thirtyFiveKgAndAbove				yes	TRUE	FALSE	FALSE	TRUE	FALSE	FALSE	FALSE	FALSE	FALSE	FALSE	FALSE	16.18	negative		CHV
167	CHV	positive	noMedsNotNeeded	female	thirtyFiveKgAndAbove		Negative		yes	TRUE	FALSE	FALSE	FALSE	TRUE	TRUE	FALSE	FALSE	FALSE	FALSE	FALSE	17.78	negative		CHV
158	CHV	negative	noMedsNotNeeded	female	thirtyFiveKgAndAbove				yes	TRUE	FALSE	FALSE	TRUE	FALSE	FALSE	FALSE	FALSE	FALSE	FALSE	FALSE	18.04	negative		CHV
323	Lab Technician	negative	noMedsNotNeeded	female	thirtyFiveKgAndAbove				no	FALSE	FALSE	FALSE	FALSE	TRUE	FALSE	FALSE	FALSE	FALSE	FALSE	TRUE	21.63	negative		Private Clinic
99	Lab Technician	positive	yes	female	thirtyFiveKgAndAbove				no	TRUE	FALSE	FALSE	FALSE	FALSE	FALSE	TRUE	FALSE	FALSE	FALSE	FALSE	17.37	positive		Private Clinic
69	CHV	negative	noMedsNotNeeded	female	thirtyFiveKgAndAbove				no	TRUE	FALSE	FALSE	FALSE	TRUE	FALSE	FALSE	FALSE	FALSE	FALSE	FALSE	17.58	negative		CHV
323	Lab Technician	negative	noMedsNotNeeded	female	thirtyFiveKgAndAbove				yes	FALSE	FALSE	FALSE	FALSE	FALSE	TRUE	FALSE	FALSE	FALSE	FALSE	FALSE	15.74	negative		Private Clinic
130	CHV	positive	yes	male	twentyFiveLessThan35kg				no	TRUE	FALSE	FALSE	FALSE	TRUE	TRUE	FALSE	FALSE	FALSE	FALSE	FALSE	16.63	positive		CHV
99	Lab Technician	positive	yes	male	thirtyFiveKgAndAbove				no	TRUE	FALSE	FALSE	FALSE	FALSE	FALSE	FALSE	TRUE	FALSE	FALSE	FALSE	17.62	positive	duplicate-W-99	Private Clinic
18	CHV	negative	noMedsNotNeeded	female	twentyFiveLessThan35kg				no	TRUE	FALSE	FALSE	FALSE	TRUE	TRUE	FALSE	FALSE	FALSE	FALSE	FALSE	15.54			CHV
85	CHV	positive	yes	female	twentyFiveLessThan35kg				no	TRUE	FALSE	FALSE	FALSE	TRUE	FALSE	TRUE	TRUE	FALSE	FALSE	FALSE	15.86	cant_tell		CHV
224	CHV	negative	noMedsNotNeeded	female	thirtyFiveKgAndAbove				no	TRUE	FALSE	FALSE	TRUE	FALSE	TRUE	FALSE	FALSE	FALSE	FALSE	FALSE	16.4	negative		CHV
130	CHV	negative	noMedsNotNeeded	female	thirtyFiveKgAndAbove				no	FALSE	FALSE	FALSE	TRUE	TRUE	TRUE	FALSE	FALSE	FALSE	FALSE	FALSE	16.51	negative		CHV
99	Lab Technician	positive	yes	female	thirtyFiveKgAndAbove				no	FALSE	FALSE	FALSE	FALSE	TRUE	FALSE	FALSE	FALSE	FALSE	FALSE	FALSE	17.64	positive	duplicate-W-99	Private Clinic
224	CHV	negative	noMedsNotNeeded	female	thirtyFiveKgAndAbove				no	FALSE	FALSE	FALSE	FALSE	TRUE	TRUE	FALSE	FALSE	FALSE	FALSE	FALSE	16.41	negative		CHV
277	Nurse	negative	noMedsNotNeeded	female	thirtyFiveKgAndAbove				no	TRUE	FALSE	FALSE	TRUE	FALSE	FALSE	FALSE	FALSE	FALSE	FALSE	FALSE	17.61	negative		Private Clinic
164	CHV	positive	yes	male	thirtyFiveKgAndAbove				no	TRUE	FALSE	FALSE	FALSE	TRUE	TRUE	TRUE	FALSE	FALSE	FALSE	FALSE	16.72			CHV
230	CHV	positive	yes	male	thirtyFiveKgAndAbove				yes	TRUE	FALSE	FALSE	TRUE	TRUE	TRUE	FALSE	TRUE	FALSE	FALSE	FALSE	32.32	positive		CHV
274	CHV	negative	noMedsNotNeeded	female	thirtyFiveKgAndAbove				no	TRUE	FALSE	TRUE	FALSE	FALSE	TRUE	TRUE	FALSE	FALSE	FALSE	FALSE	66.2	negative	duplicate-A-274	CHV
13	CHV	negative	noMedsNotNeeded	female	thirtyFiveKgAndAbove				no	TRUE	FALSE	TRUE	FALSE	TRUE	FALSE	TRUE	FALSE	FALSE	FALSE	FALSE	16.35	negative		CHV
230	CHV	positive	yes	female	thirtyFiveKgAndAbove				no	FALSE	FALSE	FALSE	TRUE	TRUE	TRUE	TRUE	FALSE	TRUE	FALSE	FALSE	16	positive		CHV
196	CHV	negative	noMedsNotNeeded	female	thirtyFiveKgAndAbove				no	TRUE	FALSE	FALSE	FALSE	FALSE	FALSE	TRUE	FALSE	FALSE	FALSE	FALSE	18.67	cant_tell		CHV
323	Lab Technician	negative	yes	female	thirtyFiveKgAndAbove	Microscopy positive			no	FALSE	FALSE	FALSE	FALSE	TRUE	FALSE	FALSE	FALSE	FALSE	FALSE	TRUE	16.38	negative		Private Clinic
58	CHV	negative	noMedsNotNeeded	male	thirtyFiveKgAndAbove				yes	TRUE	FALSE	TRUE	FALSE	TRUE	FALSE	TRUE	FALSE	FALSE	FALSE	FALSE	19.12	negative		CHV
214	CHV	positive	yes	female	twentyFiveLessThan35kg				no	TRUE	FALSE	TRUE	TRUE	TRUE	TRUE	TRUE	TRUE	FALSE	FALSE	FALSE	21.31	positive		CHV
184	CHV	negative	noMedsNotNeeded	female	thirtyFiveKgAndAbove				no	TRUE	FALSE	FALSE	FALSE	TRUE	TRUE	FALSE	TRUE	FALSE	FALSE	FALSE	18.14	negative		CHV
283	Lab Technician	negative	noMedsNotNeeded	male	thirtyFiveKgAndAbove				no	FALSE	FALSE	FALSE	FALSE	TRUE	TRUE	FALSE	FALSE	FALSE	FALSE	FALSE	19.68	cant_tell		Private Clinic
4	CHV	positive	yes	male	thirtyFiveKgAndAbove				no	TRUE	FALSE	FALSE	TRUE	TRUE	FALSE	FALSE	FALSE	FALSE	FALSE	FALSE	43.48	positive	duplicate-B-4	CHV
323	Lab Technician	negative	noMedsNotNeeded	female	thirtyFiveKgAndAbove				no	FALSE	FALSE	FALSE	FALSE	FALSE	FALSE	FALSE	FALSE	FALSE	FALSE	TRUE	16.54	negative		Private Clinic
196	CHV	positive	yes	male	thirtyFiveKgAndAbove				no	FALSE	FALSE	FALSE	TRUE	TRUE	FALSE	FALSE	FALSE	FALSE	FALSE	FALSE	84.34	cant_tell		CHV
214	CHV	negative	noMedsNotNeeded	female	twentyFiveLessThan35kg				no	TRUE	FALSE	FALSE	TRUE	TRUE	FALSE	TRUE	FALSE	FALSE	FALSE	FALSE	15.89	negative		CHV
283	Lab Technician	negative	noMedsNotNeeded	male	twentyFiveLessThan35kg				no	FALSE	FALSE	FALSE	FALSE	TRUE	FALSE	FALSE	FALSE	FALSE	FALSE	FALSE	16.33	negative		Private Clinic
74	CHV	negative	noMedsNotNeeded	female	thirtyFiveKgAndAbove				no	FALSE	FALSE	FALSE	TRUE	TRUE	FALSE	FALSE	FALSE	FALSE	FALSE	FALSE	16.72	negative		CHV
148	CHV	positive	yes	female	thirtyFiveKgAndAbove				no	TRUE	FALSE	TRUE	TRUE	TRUE	FALSE	FALSE	FALSE	FALSE	FALSE	FALSE	19.96	positive		CHV
184	CHV	negative	noMedsNotNeeded	female	thirtyFiveKgAndAbove				no	TRUE	FALSE	FALSE	TRUE	TRUE	TRUE	FALSE	FALSE	FALSE	FALSE	FALSE	16.62	negative		CHV
323	Lab Technician	negative	noMedsNotNeeded	female	thirtyFiveKgAndAbove				no	FALSE	FALSE	FALSE	FALSE	FALSE	FALSE	FALSE	FALSE	FALSE	FALSE	TRUE	26.52	negative		Private Clinic
148	CHV	positive	yes	female	thirtyFiveKgAndAbove				no	FALSE	FALSE	TRUE	TRUE	TRUE	FALSE	FALSE	FALSE	FALSE	FALSE	FALSE	17.83	positive		CHV
323	Lab Technician	negative	yes	male	thirtyFiveKgAndAbove	Microscopy positive			no	FALSE	FALSE	FALSE	TRUE	TRUE	FALSE	FALSE	FALSE	FALSE	FALSE	FALSE	15.87	negative		Private Clinic
283	Lab Technician	negative	noMedsNotNeeded	male	twentyFiveLessThan35kg				no	FALSE	FALSE	FALSE	FALSE	TRUE	TRUE	FALSE	FALSE	FALSE	FALSE	FALSE	39.31	negative	duplicate-I-283	Private Clinic
17	CHV	positive	yes	female	thirtyFiveKgAndAbove				no	TRUE	FALSE	TRUE	FALSE	TRUE	TRUE	FALSE	TRUE	FALSE	FALSE	FALSE	17.89	negative		CHV
196	CHV	negative	noMedsNotNeeded	male	thirtyFiveKgAndAbove				no	TRUE	FALSE	FALSE	FALSE	FALSE	TRUE	FALSE	FALSE	FALSE	FALSE	FALSE	15.8			CHV
190	CHV	negative	noMedsNotNeeded	male	twentyFiveLessThan35kg				no	TRUE	FALSE	FALSE	FALSE	TRUE	TRUE	FALSE	FALSE	FALSE	FALSE	FALSE	22.58			CHV
283	Lab Technician	negative	noMedsNotNeeded	male	twentyFiveLessThan35kg				no	TRUE	FALSE	FALSE	FALSE	TRUE	FALSE	FALSE	FALSE	FALSE	FALSE	FALSE	32.38	negative	duplicate-I-283	Private Clinic
148	CHV	negative	noMedsNotNeeded	female	thirtyFiveKgAndAbove				no	TRUE	FALSE	FALSE	TRUE	TRUE	TRUE	FALSE	FALSE	FALSE	FALSE	FALSE	27.4	negative	duplicate-A-148	CHV
23	CHV	positive	noMedsNotAvailable	female	thirtyFiveKgAndAbove			yes	no	FALSE	FALSE	TRUE	TRUE	TRUE	TRUE	FALSE	FALSE	FALSE	FALSE	FALSE	16.01	positive	duplicate-A-23	CHV
35	CHV	positive	yes	female	thirtyFiveKgAndAbove				yes	FALSE	FALSE	FALSE	FALSE	TRUE	TRUE	FALSE	TRUE	FALSE	FALSE	FALSE	19.8			CHV
323	Lab Technician	negative	yes	male	thirtyFiveKgAndAbove	Microscopy positive			no	FALSE	FALSE	FALSE	FALSE	TRUE	TRUE	FALSE	FALSE	FALSE	FALSE	TRUE	24.54	negative		Private Clinic
283	Lab Technician	negative	noMedsNotNeeded	male	twentyFiveLessThan35kg				no	FALSE	TRUE	FALSE	FALSE	FALSE	FALSE	FALSE	FALSE	FALSE	FALSE	FALSE	16.38	negative	duplicate-I-283	Private Clinic
323	Lab Technician	negative	noMedsNotNeeded	female	thirtyFiveKgAndAbove				no	FALSE	FALSE	FALSE	FALSE	FALSE	FALSE	FALSE	FALSE	FALSE	FALSE	TRUE	16.01	negative		Private Clinic
283	Lab Technician	negative	noMedsNotNeeded	female	twentyFiveLessThan35kg				no	FALSE	FALSE	FALSE	FALSE	TRUE	FALSE	FALSE	FALSE	FALSE	TRUE	FALSE	17.2	negative	duplicate-I-283	Private Clinic
292	CHV	positive	yes	male	thirtyFiveKgAndAbove				no	TRUE	FALSE	FALSE	TRUE	TRUE	TRUE	FALSE	FALSE	FALSE	FALSE	FALSE	16.67	positive		CHV
323	Lab Technician	negative	yes	female	thirtyFiveKgAndAbove	Microscopy positive			no	FALSE	FALSE	TRUE	FALSE	TRUE	FALSE	FALSE	FALSE	FALSE	FALSE	FALSE	21.67	cant_tell		Private Clinic
15	CHV	negative	noMedsNotNeeded	female	thirtyFiveKgAndAbove				yes	TRUE	FALSE	FALSE	FALSE	TRUE	TRUE	FALSE	FALSE	FALSE	FALSE	FALSE	16.32	negative		CHV
97	Nurse	negative	noMedsNotNeeded	female	thirtyFiveKgAndAbove				no	FALSE	FALSE	FALSE	TRUE	TRUE	FALSE	FALSE	FALSE	FALSE	FALSE	FALSE	22.42	negative	duplicate-C-97	Private Clinic
71	CHV	positive	yes	male	twentyFiveLessThan35kg				no	TRUE	FALSE	FALSE	FALSE	TRUE	TRUE	FALSE	FALSE	FALSE	FALSE	FALSE	16.36	positive		Private Clinic
22	CHV	negative	noMedsNotNeeded	male	thirtyFiveKgAndAbove				no	TRUE	FALSE	FALSE	TRUE	TRUE	TRUE	FALSE	FALSE	FALSE	FALSE	FALSE	16.2	negative		CHV
239	CHV	negative	noMedsNotNeeded	female	thirtyFiveKgAndAbove				no	TRUE	FALSE	TRUE	FALSE	TRUE	FALSE	FALSE	TRUE	FALSE	FALSE	FALSE	15.95	negative		CHV
97	Nurse	negative	noMedsNotNeeded	male	thirtyFiveKgAndAbove				no	FALSE	FALSE	FALSE	TRUE	TRUE	FALSE	FALSE	FALSE	TRUE	FALSE	TRUE	23.14	negative	duplicate-C-97	Private Clinic
53	CHV	positive	yes	male	twentyFiveLessThan35kg				no	TRUE	FALSE	TRUE	TRUE	TRUE	TRUE	FALSE	TRUE	FALSE	FALSE	FALSE	16.26			CHV
216	Lab Technician	positive	yes	female	thirtyFiveKgAndAbove				yes	FALSE	FALSE	TRUE	TRUE	TRUE	TRUE	FALSE	FALSE	FALSE	FALSE	FALSE	462.15	positive	duplicate-D-216	Private Clinic
90	CHV	negative	noMedsNotNeeded	female	thirtyFiveKgAndAbove				no	TRUE	FALSE	FALSE	FALSE	TRUE	TRUE	FALSE	FALSE	FALSE	FALSE	FALSE	30.26	negative		CHV
3	CHV	positive	yes	male	twentyFiveLessThan35kg				yes	TRUE	FALSE	FALSE	FALSE	FALSE	TRUE	FALSE	FALSE	FALSE	FALSE	FALSE	21.51	positive		CHV
22	CHV	positive	yes	female	thirtyFiveKgAndAbove				no	TRUE	FALSE	TRUE	TRUE	TRUE	TRUE	TRUE	FALSE	FALSE	FALSE	FALSE	36.7	negative		CHV
[truncated: 3,976 more rows]
